# Supplementary material for: Rate of publication hastens, but number of publications slows academic promotion
Source: PLoS One. 2022 Oct 26;17(10):e0276616. doi: 10.1371/journal.pone.0276616 (PMC9604874; doi:10.1371/journal.pone.0276616)
Supplement: S1 Data — (XLSX) [file pone.0276616.s002.xlsx]

## Sheet: Data
N	HiredUniv	YearPhD	Gender	AssPStat	HiredAssP	Yrs to Hire	AssPStat	YrGTOne	NAssPMoves	MovePhDgrant	AssPArt	AssPPubs	AssPubCit	AssArtCit	AssPubAuNo	AssAuGEtwo	AssArtAuNo	AscPStat	AscPYear	AscPYrs	AscPArt	AscPPubs	RtAscPub	RtAscArt	CitAscPub	CitAscArt	AscPubAuNo	AscArtAuNo	ProfYear	ProfYrs	ProfStat	Prof Pubs	Prof Arts	RtProPub	RtProArt	CitPubProf	CitArtPro	ProPubAuNo	ProArtAuNo	Top PhD	TopAssP	TopAscP	TopProf	Geog	Region	South	West	NE MidE	Lakes
1	2003	1984	0				0											0											2007	23	1	1	1	0.043	0.0434783	22	26	3	3	0	0	0	0	1	1	1	0	0	0
2	2007	2007	0	1	2007	0	1	0	0	0	5	5	569	569	2.14	1	3.4	1	2014	7	19	14	2	2.71429	1063	1063	2.69	5.5			0									1	0	0	0	1	1	1	0	0	0
3	1998	1998	1	1	1998	0	1	0	0	0	0	1	0	0	0	0	1	1	2003	5	1	5	1	0.2	14	14	1	1			0									0	0	0	0	0	1	1	0	0	0
4	2000	2000	0	1	2000	0	1	0	1	0	2	4	84	89	4	1	2.33	1	2011	11	8	15	1.36364	0.727	155	236	2.33	2.33			0									1	0	0	0	1	1	1	0	0	0
5	1996	1994	1	1	1996	2	1	1	1	1	0	1	0	1	0	0	1	1	2000	6	1	2	0.333333	0.166667	3	5	1	1	2010	16	1	5	5	0.312	0.3125	16	48	1	1	0	0	0	0	0	1	1	0	0	0
6	1998	1997	0	1	1998	1	1	0	0	0	5	6	144	129	2.78	1	2.17	1	2004	7	14	15	2.14	2	308	356	2.78	2.78			0									0	0	0	0	1	1	1	0	0	0
7	2010	2008	0	1	2010	2	1	1	0	0	6	8	124	96	3.83	1	3.71	1	2017	9	30	26	2.88889	3.33333	577	1116	4.7	4.81			0									0	0	0	0	1	1	1	0	0	0
8	2007	2003	0	1	2007	4	1	1	0	0	2	3	186	25	2.5	1	6.33	1	2014	11	19	21	1.91	1.72727	89	511	2.61	2.61	2019	16	1	29	25	1.81	1.5625	117	536	3.88	3.83	1	0	0	0	0	1	1	0	0	0
9	1994	1991	0	1	1994	3	1	1	0	0	1	1	2	1	1	0	1	1	2000	9	7	7	0.778	0.777778	60	84	2.83	3.2	2007	16	1	16	16	1	1	166	213	3.89	4.5	1	0	0	0	0	1	1	0	0	0
10	2005	2004	0	1	2005	1	1	0	1	1	0	1	0	42	0	0	2	1	2016	12	4	5	0.416667	0.333333	63	46	1.33	1.25			0									1	0	0	0	1	1	1	0	0	0
11	2004	2002	0	1	2004	2	1	1	0	0	0	0	0	0	0	0	0	1	2012	10	10	7	0.7	1	29	114	4.83	5.29			0									0	0	0	0	0	1	1	0	0	0
12	2005	2005	1	1	2005	0	1	0	0	0	1	3	9	13	2	1	1.67	1	2012	7	20	19	2.71429	2.85714	285	828	4.47	3	2018	13	1	48	49	3.692	3.76923	647	1253	8.41	9.91	0	0	0	0	1	1	1	0	0	0
13	1997	1997	1	1	1997	0	1	0	1	1	0	1	0	3	0	0	2	1	2004	7	3	7	1	0.428571	68	67	3.25	3.67	2011	14	1	14	13	1	0.928571	171	330	3.57	3.25	0	0	0	0	1	1	1	0	0	0
14	2000	2000	0	1	2000	0	1	0	1	1	1	2	10	27	1	0	1.33	1	2009	9	5	8	0.888889	0.555556	40	66	1.6	1.5			0									0	0	0	0	1	1	1	0	0	0
15	2001	2001	0	1	2001	0	1	0	1	1	0	0	0	0	0	0	0	1	2008	7	15	15	2.14	2.14286	292	489	2.5	2.53	2013	12	1	31	30	2.58	2.5	488	1266	3.18	3.27	0	0	0	0	1	1	1	0	0	0
16	2005	2005	1	1	2005	0	1	0	0	0	7	8	174	136	3.57	1	3.3	1	2009	4	25	25	6.25	6.25	511	632	4.4	4.47	2015	10	1	78	78	7.8	7.8	792	1292	3.44	3.9	0	0	0	0	1	1	1	0	0	0
17	1993	1993	0	1	1993	0	1	0	0	0	1	1	5	1	4	1	4	1	2003	10	8	13	1.3	0.8	328	433	1.9	1.86	2008	15	1	23	27	1.53333	1.8	1167	2188	2.06	2.5	1	0	0	0	1	1	1	0	0	0
18	2000	1998	0	1	2000	2	1	1	1	1	0	0	0	0	0	0	0	1	2008	10	8	10	1	0.8	235	381	3.25	3.25	2015	17	1	27	24	1.59	1.41176	359	873	3.13	3.12	1	0	0	0	1	1	1	0	0	0
19	2008	2005	1				0											0											2008	3	1	5	5	1.66667	1.66667	320	295	4.6	4.6	0	0	0	0	1	1	1	0	0	0
20	1995	1994	0	1	1995	1	1	0	1	1	2	2	29	28	4	1	4	0													0									1	0	0	0	1	1	1	0	0	0
21	1999	1995	1	1	1999	4	1	1	0	0	9	9	554	371	1.22	0	1.22	1	2003	8	17	25	3.12	2.125	841	1319	1.35	1.83	2007	12	1	37	24	3.08333	2	901	1403	1.1	1.29	1	0	0	0	1	1	1	0	0	0
22	2003	2004	0	1	2003	-1	1	0	1	1	1	7	9	136	1	0	1.33	1	2008	4	7	13	3.25	1.75	233	361	3.1	4.17	2015	11	1	25	21	2.27	1.90909	297	597	4.18	2.5	0	0	0	0	1	1	1	0	0	0
23	2000	2000	0	1	2000	0	1	0	0	0	1	2	52	45	1	0	1	1	2005	5	7	10	2	1.4	501	503	2.62	2.66	2015	15	1	44	44	2.93333	2.93333	1144	1520	4.25	4.77	0	0	0	0	1	1	1	0	0	0
24	1997	1997	1	1	1997	0	1	0	0	0	1	4	6	4	6	1	1.5	1	2004	7	8	16	2.28571	1.14286	165	161	2.9	2.85	2012	15	1	35	27	2.33	1.8	395	586	3.56	3.37	1	0	0	0	1	1	1	0	0	0
25	2010	2007	0	1	2010	0	1	0	0	0	15	18	1731	1230	6.53	1	5.61	1	2015	8	47	52	6.5	5.875	2324	4037	6.11	5.92			0									0	0	0	0	1	1	1	0	0	0
26	2000	1997	0	1	2000	3	1	1	0	0	5	6	283	267	5.2	1	5.25	1	2007	10	25	15	1.5	2.5	770	1249	5.78	6.29	2012	15	1	47	55	3.13	3.66667	3432	4847	9.53	12	0	0	0	0	1	1	1	0	0	0
27	2004	2002	0	1	2004	2	1	1	0	0	3	3	21	21	3	1	3	1	2009	7	8	9	1.28571	1.14286	31	67	3.1	5			0									0	0	0	0	1	1	1	0	0	0
28	1999	1997	0	1	1999	2	1	1	0	0	5	19	187	165	1.8	0	1.25	1	2004	7	14	36	5.14	2	540	570	1.72	2	2016	19	1	55	25	2.89	1.31579	1377	686	3.07	2.21	1	0	0	0	1	1	1	0	0	0
29	2006	1995	0				0											1	2006	11	2	4	0.364	0.181818	177	182	1	1	2017	22	1	10	11	0.454	0.5	264	391	2	2.33	1	0	0	0	0	1	1	0	0	0
30	2001	2000	0				0											1	2010	10	1	3	0.3	0.1	2	10	5.5	4			0									0	0	0	0	1	1	1	0	0	0
31	1992	1992	0	1	1992	0	1	0	0	0	5	5	205	159	2	1	2	1	1999	7	11	16	2.2857	1.57143	1213	1163	1.55	1.5	2005	13	1	45	30	3.46	2.30769	1176	2061	3.05	2.63	1	0	0	0	1	1	1	0	0	0
32	1997	1994	1	1	1997	3	1	1	1	1	1	2	26	0	1	0	1	1	2004	10	3	10	1	0.3	83	39	1.14	1	2013	19	1	17	6	0.894737	0.315789	100	106	1.29	1.67	1	0	1	1	1	1	1	0	0	0
33	2006	2004	0	1	2006	2	1	1	0	0	5	3	152	0	2.36	1	2	1	2011	7	16	17	2.42857	2.28571	199	627	2.2	2.6			0									0	0	0	0	0	1	1	0	0	0
34	2000	2000	0	1	2000	0	1	0	0	0	2	3	84	69	3	1	2.33	1	2005	5	8	10	2	1.6	129	205	1.43	1.67	2009	9	1	18	10	2	1.11111	187	262	1.43	1.5	0	0	0	0	1	1	1	0	0	0
35	1996	1997	1	1	1996	-1	1	0	1	0	0	0	0	0	0	0	0	1	2016	19	49	50	2.632	2.57895	429	812	2.17	3.35	2020	23	1	65	63	2.826	2.739	538	857	4.31	5.62	0	0	0	0	1	1	1	0	0	0
36	1999	1995	0	1	1999	4	1	1	0	0	7	9	237	239	2.14	1	1.78	1	2001	6	12	15	2.5	2	318	331	3.5	3.2	2008	13	1	30	24	2.31	1.84615	616	570	2.57	2.58	0	0	0	0	1	1	1	0	0	0
37	1990	1990	1	1	1990	0	1	0	0	0	0	0	0	0	0	0	0	1	1998	8	1	11	1.375	0.125	61	8	2.33	1	2009	19	1	23	5	1.21053	0.263158	71	31	1.17	1.5	0	0	0	0	1	1	1	0	0	0
38	2003	2002	1	1	2003	1	1	0	0	0	0	0	0	0	0	0	1	1	2010	8	3	5	0.625	0.375	17	62	1	1.33			0									1	0	0	0	1	1	1	0	0	0
39	2005	2005	1				0											1	2015	10	1	3	0.3	0.1	115	145	1	1			0									0	0	0	0	1	1	1	0	0	0
40	2006	1998	0	1	2006	8	1	1	0	0	8	1	192	11	4.75	1	4	1	2010	12	20	25	2.08333	1.66667	373	427	3.58	2.91	2014	16	1	47	47	2.9375	2.9375	438	1134	4.31	3.89	0	0	0	0	0	1	1	0	0	0
41	2000	1998	1	1	2000	2	1	1	0	0	2	10	18	233	1	0	1	1	2016	18	4	19	1.05556	0.222222	836	37	1	1	2018	20	1	26	14	1.24	0.5	896	111	2.86	2.8	0	0	0	0	0	1	1	0	0	0
42	2007	2007	1	1	2007	0	1	0	0	0	1	1	57	21	2	1	2	1	2013	6	23	19	3.16667	3.83333	112	353	2.5	2.6			0									1	0	0	0	1	1	1	0	0	0
43	2005	1995	0	1	2005	10	1	1	0	0	11	1	2002	59	5.18	1	6.3	1	2011	16	26	29	1.8125	1.625	1683	2313	5.42	5.36	2017	22	1	46	45	2.09091	2.04545	1798	2544	4.75	5.11	0	0	0	0	1	1	1	0	0	0
44	1990	1983	0				0											1	1990	7	3	6	0.75	0.375	17	10	1	1			0									0	0	0	0	1	1	1	0	0	0
45	2004	2002	1	1	2004	2	1	1	0	0	1	1	1	1	1	0	1	1	2010	8	6	7	0.875	0.75	113	140	4.17	4.6			0									0	0	0	0	1	1	1	0	0	0
46	2007	1996	1				0											1	2007	11	20	10	0.909091	1.81818	922	1922	2.96	2.75	2013	17	1	34	45	2	2.64706	922	3787	5.22	5.22	0	0	0	0	1	1	1	0	0	0
47	1995	1985	0	1	1995	10	1	1	0	0	2	6	34	18	3.4	1	3	1	2001	16	11	17	1.062	0.6875	292	362	2.8	2.78	2008	23	1	30	22	1.304	0.956522	292	707	2.6	2.55	1	0	0	0	1	1	1	0	0	0
48	1995	1995	1	1	1995	0	1	0	0	0	0	0	0	0	0	0	0	0													0									0	0	0	0	1	1	1	0	0	0
49	2005	2003	0	1	2005	2	1	1	0	0	8	5	854	399	5.62	1	5.2	1	2009	6	16	19	3.16667	2.66667	719	1150	5.38	7.12	2014	11	1	29	34	2.63636	3.09091	763	1784	4.73	5.87	0	0	0	0	1	2	0	1	0	0
50	2007	2003	0	1	2007	4	1	1	0	0	11	11	505	19	4.45	1	4.9	1	2010	7	23	24	3.4286	3.286	314	739	4.33	5.36	2015	12	1	33	32	2.75	2.667	567	896	3.89	3.56	1	0	0	0	1	2	0	1	0	0
51	2002	2002	0	1	2002	0	1	0	0	0	1	1	8	4	1	0	1	1	2008	6	6	8	1.33333	1	88	210	2.71	1.2	2014	12	1	12	8	1	0.666667	109	266	2.75	2	1	0	0	0	1	2	0	1	0	0
52	2006	2002	1	1	2006	4	1	1	0	0	4	0	1287	0	4.5	1	5.25	1	2012	10	10	11	1.1	1	542	1618	2.86	3.17			0									1	0	0	0	1	2	0	1	0	0
53	1997	1996	0	1	1997	1	1	0	1	1	1	1	40	33	4	1	4	1	2002	6	8	11	1.83333	1.33333	289	390	3	4.14	2012	16	1	176	107	11	6.6875	6170	10828	5.92	6.89	0	0	0	1	1	2	0	1	0	0
54	1998	1999	1	1	1998	-1	1	0	2	1	0	0	0	0	0	0	0	1	2009	10	10	10	1	1	112	232	2	2.1	2015	16	1	26	23	1.625	1.4375	196	411	2.14	2.62	0	0	0	0	0	2	0	1	0	0
55	1997	1996	1	1	1997	1	1	0	0	0	1	3	39	40	2	1	2	1	2006	10	3	10	1	0.3	71	72	1.33	1	2019	23	1	16	10	0.6956	0.434783	69	75	1.6	1.4	1	0	0	0	1	2	0	1	0	0
56	1999	1999	1	1	1999	0	1	0	0	0	2	2	24	22	2.67	1	2.5	0													0									0	0	0	0	1	2	0	1	0	0
57	1994	1994	0	1	1994	0	1	0	0	0	1	1	311	180	2	1	1	1	1998	4	4	4	1	1	214	358	1.5	1.33	2003	9	1	16	15	1.77778	1.66667	631	1097	2.58	2.64	1	0	0	0	1	2	0	1	0	0
58	1997	1998	0	1	1997	-1	1	0	0	0	0	2	0	2	0	0	2	1	2005	7	5	8	1.1429	0.71429	114	158	1.17	1.2	2013	15	1	21	16	1.4	1.0667	148	330	3.4	3.64	1	0	0	0	1	2	0	1	0	0
59	2008	2005	1	1	2008	3	1	1	0	0	2	1	143	24	1	0	1	1	2014	9	6	10	1.11111	0.666667	94	241	1.6	1.75	2019	14	1	20	16	1.43	1.14286	128	175	2.7	2.7	0	0	0	0	1	2	0	1	0	0
60	2000	1999	1	1	2000	1	1	0	0	0	2	4	457	366	9.5	1	9.5	1	2005	6	9	34	5.66667	1.5	1005	1017	3.57	3.57	2016	17	1	68	60	4	3.52941	1109	2581	6.33	5.22	0	0	0	0	1	2	0	1	0	0
61	2000	2001	0	1	2000	-1	1	0	0	0	0	0	0	0	0	0	2	1	2005	4	0	0				0			2011	10	1	7	6	0.7	0.6	21	84	2.38	2.5	1	0	0	0	1	2	0	1	0	0
62	2003	1998	0	1	2003	5	1	1	0	0	10	11	1952	1681	4.44	1	4.2	1	2009	11	29	30	2	1.93333	3777	4868	7.73	7.29	2019	21	1	77	78	3.67	3.71429	5337	6610	7.93	10.6	1	1	1	0	1	2	0	1	0	0
63	2001	2001	0	1	2001	0	1	0	0	0	7	6	431	264	3	1	3	1	2008	7	28	26	3.71429	4	1317	2038	3.06	3.16	2015	14	1	55	55	3.92857	3.92857	1662	3451	3.68	4.16	0	1	1	0	0	2	0	1	0	0
64	1998	1999	0	1	1998	-1	1	0	0	0	9	11	1329	1189	6.38	1	5.86	0											2003	4	1	27	22	6.75	5.5	1770	2114	3	3.08	1	0	0	1	0	2	0	1	0	0
65	1999	1998	1	1	1999	1	1	0	0	0	2	2	81	20	1	0	1	1	2005	7	3	3	0.428571	0.428571	100	284	1	1	2010	12	1	6	6	0.5	0.5	117	334	1.67	1.33	0	0	0	0	1	2	0	1	0	0
66	1997	1993	1	1	1997	4	1	1	0	0	1	5	48	42	1	0	1	1	2000	7	2	6	0.857	0.2857	68	77	1	1	2012	19	1	16	7	0.842	0.583	113	215	1.11	1.2	1	1	0	0	1	2	0	1	0	0
67	1995	1992	1	1	1995	3	1	1	0	0	8	4	919	484	2.25	1	2.62	1	1998	6	18	22	3.66667	3	1366	1607	3.5	3.56	2005	13	1	39	33	3	2.53846	1932	2417	3.42	3.64	0	1	1	1	0	2	0	1	0	0
68	1991	1990	0	1	1991	1	1	0	0	0	4	1	8	0	1.25	0	1	1	1999	9	8	7	0.777778	0.888889	8	14	1	1	2004	14	1	7	8	0.5	0.571429	8	14	1	0	0	1	1	1	1	2	0	1	0	0
69	2005	2002	0	1	2005	3	1	1	1	1	1	1	11	8	1	0	1	1	2015	13	3	4	0.3077	0.230769	36	62	1	1			0									1	1	1	0	1	2	0	1	0	0
70	2001	2000	0	1	2001	1	1	0	1	1	7	8	712	633	2.43	1	2.38	1	2007	7	12	15	2.14	1.71	1038	1014	2.22	1.4	2018	18	1	50	37	2.78	2.05556	2042	1886	4.67	3.48	0	1	0	0	1	2	0	1	0	0
71	2003	2001	0	1	2003	2	1	1	0	0	6	2	348	184	3.83	1	3.83	1	2009	8	13	13	1.625	1.625	342	477	3.57	3.57			0									1	1	1	0	0	2	0	1	0	0
72	2004	1999	0	1	2004	5	1	1	0	0	1	0	14	0	1	0	1	1	2010	11	6	15	1.36364	0.545455	128	265	1.12	1	2016	17	1	36	21	2.11765	1.23529	413	728	4	4.73	0	1	1	0	0	2	0	1	0	0
73	2001	1999	0	1	2001	2	1	1	0	0	2	4	55	94	2.5	1	1.5	1	2006	7	2	8	1.14286	0.285714	201	55	1.6	1.5	2015	16	1	14	3	0.875	0.1875	232	56	1.83	2	1	0	0	0	0	2	0	1	0	0
74	2000	2000	0	1	2000	0	1	0	0	0	1	2	77	58	3	1	2	1	2007	7	8	13	1.85714	1.14286	173	201	1.55	1.43	2014	14	1	18	17	1.28571	1.21429	183	228	1.73	2.12	1	0	0	0	0	2	0	1	0	0
75	2001	2000	0	1	2001	1	1	0	0	0	2	2	154	80	2.5	1	3.1	1	2010	10	12	12	1.2	1.2	212	479	3.5	3.1			0									1	0	0	0	0	2	0	1	0	0
76	2006	1998	1	1	2006	8	1	1	0	0	20	44	2555	2459	3.8	1	4.09	1	2014	16	43	73	4.5625	2.6875	3126	4011	5.72	5.57	2017	19	1	91	61	4.78947	3.21053	3237	4443	7.78	6.23	0	0	0	0	0	2	0	1	0	0
77	1991	1979	0	1	1991	12	1	1	0	0	35	55	1154	86	3.59	1	1.82	1	1994	15	43	68	4.53	2.87	2070	1687	3.6	3.75	1996	17	1	77	48	4.53	2.82	2379	2018	3.33	3	0	0	0	0	0	2	0	1	0	0
78	2000	2001	1	1	2000	-1	1	0	0	0	2	2	13	3	3	1	1	1	2008	7	5	9	1.2857	0.7143	83	106	1	1	2016	15	1	25	9	1.66667	0.6	101	115	1	1	1	0	0	0	0	2	0	1	0	0
79	2008	2006	1	1	2008	2	1	1	0	0	5	6	311	389	2.3	1	2.83	1	2014	8	8	9	1.12	1	399	322	4	4.33			0									0	0	0	0	0	2	0	1	0	0
80	2002	2004	1				0											0											2002	-2	1	2	2			54	65	2	2	0	0	0	0	0	2	0	1	0	0
81	2008	2006	0	1	2008	2	1	1	0	0	4	5	151	142	1.5	0	1.5	1	2013	7	15	13	1.85714	2.14286	255	327	4.12	2			0									1	0	0	0	0	2	0	1	0	0
82	2002	1999	0	1	2002	3	1	1	0	0	7	1	141	8	3.5	1	3.33	1	2010	11	14	15	1.36364	1.27273	141	246	3.44	2.86	2019	20	1	26	23	1.3	1.15	208	276	3.64	3.44	0	0	0	0	0	2	0	1	0	0
83	1996	1993	0	1	1996	3	1	1	0	0	1	0	67	0	1	0	1	1	2002	9	6	8	0.888889	0.666667	1034	1823	2.25	2.4	2010	17	1	11	9	0.647059	0.529412	1318	2478	1.67	2	0	0	0	0	0	2	0	1	0	0
84	2009	2009	1	1	2009	0	1	0	0	0	6	6	78	59	2.83	1	3.17	1	2016	7	20	20	2.85714	2.85714	147	243	2.36	2.57			0									0	0	0	0	1	2	0	1	0	0
85	1993	1992	1	1	1993	1	1	0	0	0	0	0	0	0	0	0	1	1	1999	7	7	9	1.28571	1	596	1172	1.55	1.83	2011	19	1	33	27	1.73684	1.42105	2020	4271	3.09	3.28	1	0	0	0	0	2	0	1	0	0
86	2001	1998	0	1	2001	3	1	1	0	0	9	9	2555	1869	1.56	0	1.67	1	2003	5	12	12	2.4	2.4	2142	2947	1.33	1.33	2009	11	1	16	16	1.4545	1.45455	2570	3632	2.5	2.5	0	0	0	0	0	2	0	1	0	0
87	1993	1976	1	1	1993	17	1	1	0	0	15	22	669	0	2.57	1	2.41	1	1995	19	22	37	1.94737	1.15789	657	777	2.25	2.43	2012	36	1	97	64	2.69444	1.77778	1144	1697	3.86	3.6	0	0	0	0	0	2	0	1	0	0
88	2002	1995	0	1	2002	7	1	1	0	0	0	0	0	0	0	0	0	1	2006	11	0	0	0	0	0	0			2017	22	1	10	9	0.454545	0.409091	2	3	1.14	1.11	0	0	0	0	0	2	0	1	0	0
89	2009	2002	0	1	2009	7	1	1	0	0	37	44	753	15164	5.4	1	13.2	1	2011	9	43	56	6.222	4.77778	5886	15361	3.33	4.33			0									0	0	0	0	0	2	0	1	0	0
90	1992	1990	0	1	1992	2	1	1	0	0	0	0	0	0	0	0	0	1	1999	9	4	4	0.444444	0.444444	12	15	1	1			0									0	0	0	0	0	2	0	1	0	0
91	2007	2005	0	1	2007	2	1	1	0	0	5	5	616	460	4.4	1	4.4	1	2012	7	19	22	3.14286	2.71429	1853	2633	4.79	3.21	2017	12	1	38	39	3.16667	3.25	2036	3091	8.76	7.05	0	0	0	0	0	2	0	1	0	0
92	2008	2004	0	1	2008	4	1	1	0	0	3	5	4	5	1	0	1	1	2012	8	10	10	1.25	1.25	18	23	1.12	1.17	2017	13	1	17	17	1.30769	1.30769	19	27	1	1	1	0	0	0	0	2	0	1	0	0
93	1997	1996	0	1	1997	2	1	1	0	0	0	0	0	0	0	0	1	1	2004	8	1	2	0.25	0.125	35	56	1	1			0									0	0	0	0	0	2	0	1	0	0
94	2000	1996	0	1	2000	4	1	1	0	0	8	8	326	296	4.38	1	4.14	1	2004	8	19	13	1.625	2.375	431	961	3.88	5.09	2010	14	1	21	47	1.5	3.35714	569	2040	4	4.89	0	0	0	0	0	2	0	1	0	0
95	2008	2001	0	1	2008	7	1	1	0	0	4	2	121	5	2.5	1	2	1	2016	15	18	20	1.33333	1.2	84	287	2.36	3.64			0									1	0	0	0	0	2	0	1	0	0
96	1999	1999	0	1	1999	0	1	0	1	1	2	2	326	189	2	1	2	1	2006	7	15	15	2.14286	2.14286	850	1523	2.69	2.77	2010	11	1	31	29	2.81818	2.63636	1147	2438	4.38	3.57	0	0	0	0	0	2	0	1	0	0
97	1991	1988	1	1	1991	3	1	1	0	0	1	2	2	2	1	0	1.5	1	1994	6	1	2	0.333333	0.166667	2	2	1.5	0	2000	12	1	2	2	0.166667	0.166667	2	21	4	4	1	0	0	0	0	2	0	1	0	0
98	2004	2001	1	1	2004	3	1	1	0	0	0	0	0	0	0	0	0	0													0									1	0	0	0	1	2	0	1	0	0
99	2010	2008	1	1	2010	2	1	1	0	0	1	1	7	3	1	0	1	1	2018	10	2	2	0.2	0.2	3	7	1	0	2019	11	1	2	1	0	0.0909091	3	7	0	0	1	0	0	0	1	2	0	1	0	0
100	2009	2005	1	1	2009	4	1	1	0	0	0	0	0	0	0	0	0	1	2017	12	3	3	0.25	0.25	3	14	1.67	0			0									0	0	0	0	1	2	0	1	0	0
101	2001	1998	1	1	2001	3	1	1	0	0	3	4	14	3	1.67	0	1.5	1	2012	14	3	5	0.357143	0.214286	11	14	2	0			0									1	0	0	0	0	2	0	1	0	0
102	2004	2002	1	1	2004	2	1	1	0	0	1	0	2	1	1	0	0	1	2012	10	2	1	0.1	0.2	1	27	1	1												0	0	0	0	0	2	0	1	0	0
103	1994	1994	1	1	1994	0	1	0	0	0	1	1	3	1	2	1	3	1	1999	5	13	14	2.8	2.6	1113	940	2.42	2	2006	12	1	63	52	5.25	4.33333	1455	1561	2.76	2.7	1	0	0	0	0	2	0	1	0	0
104	1996	1992	0	1	1996	4	1	1	0	0	6	5	225	67	2.83	1	1.8	1	2001	9	9	10	1.11111	1	129	251	2.75	3	2005	13	1	19	16	1.46154	1.23077	330	409	2.89	2.86	1	0	0	0	1	2	0	1	0	0
105	2003	2006	0	1	2003	-3	1	0	0	0	1	1	21	5	2	1	1	1	2010	4	3	3	0.75	0.75	5	37	2	1	2019	13	1	8	7	0.615	0.538462	20	50	1.6	1.67	1	0	0	0	1	2	0	1	0	0
106	2005	2005	1	1	2005	0	1	0	0	0	3	3	37	37	2	1	2	1	2011	6	3	16	2.67	0.5	31	37	1	1	2019	14	1	24	15	1.71	1.07143	71	77	1.38	1.33	1	0	0	0	0	2	0	1	0	0
107	1998	1990	0	1	1998	8	1	1	0	0	14	30	385	28	2.07	1	2.33	1	2000	10	19	37	3.7	1.9	1366	728	3	2.8	2003	13	1	51	26	3.92308	2	1703	1189	2.44	2.43	0	0	0	0	0	2	0	1	0	0
108	2001	1999	0	1	2001	2	1	1	0	0	1	1	89	57	2	1	2	1	2007	8	9	10	1.25	1.125	162	271	2.5	2.88	2014	15	1	16	23	1.06667	1.53333	194	432	2.91	3.07	0	0	0	0	0	2	0	1	0	0
109	1994	1995	1	1	1994	-1	1	0	2	1	1	5	0	0	4	1	1.8	1	2004	9	1	8	0.889	0.111111	0	0	2	1	2008	13	1	21	13	1.615	1	45	28	2.33	1.2	0	0	0	0	0	2	0	1	0	0
110	2003	2003	1	1	2003	0	1	0	0	0	0	0	0	0	0	0	0	1	2008	5	2	4	0.8	0.4	15	113	1	1.5	2016	13	1	24	11	1.84615	0.846154	38	215	1.71	3.22	0	0	0	0	0	2	0	1	0	0
111	1995	1995	0				0											0											2009	14	1	59	59	4.21429	4.21429	1140	1424	5.11	5.04	0	0	0	0	1	2	0	1	0	0
112	2007	1984	0				0											0											2007	23	1	25	30	1.08696	1.30435	219	626	3.79	4.89	0	0	0	0	0	2	0	1	0	0
113	1991	1983	1	1	1991	8	1	1	0	0	16	26	926	20	4.13	1	3.85	1	1996	13	24	49	3.77	1.84615	1651	1799	5.4	4.17	1999	16	1	73	35	4.56	2.1875	2580	3076	4.11	3.56	0	0	0	0	0	2	0	1	0	0
114	1993	1992	0	1	1993	1	1	0	0	0	0	0	0	0	0	0	0	1	2002	10	2	16	1.6	0.2	4	5	1	1	2008	16	1	22	3	1.38	0.1875	4	15	1	1	0	0	0	0	0	2	0	1	0	0
115	2003	2000	0	1	2003	3	1	1	1	1	1	1	105	105	1	0	1	1	2009	9	4	8	0.888889	0.444444	197	342	1.33	1.33	2015	15	1	22	12	1.46667	0.8	246	464	1.12	3.62	1	0	0	0	0	2	0	1	0	0
116	1992	1981	0	1			0											1	2003	22	42	24	1.09	1.91	1032	2870	1.71	1.71	2004	23	1	69	45	3	1.95652	2802	2923	2.25	2.33	0	0	0	0	0	2	0	1	0	0
117	2004	1993	1				0											0											2004	11	1	12	9	1.09091	0.818182	191	279	3.56	3.67	0	0	0	0	0	2	0	1	0	0
118	2000	1991	0	1	2000	9	1	1	0	0	3	3	3	0	1	0	1	1	2005	14	3	6	0.428571	0.214286	0	3	1	0	2019	28	1	16	5	0.889	0.277778	3	5	1.1	1.5	0	1	1	0	1	2	0	1	0	0
119	2006	2005	1	1	2006	1	1	0	0	0	0	0	0	0	0	0	0	0													0									0	1	0	0	1	2	0	1	0	0
120	2007	2003	1	1	2007	4	1	1	0	0	1	0	57	0	1	0	1	1	2013	10	19	19	1.9	1.9	83	83	1.24	1.24			0									1	1	1	0	0	2	0	1	0	0
121	1998	1998	0	1	1998	0	1	0	1	1	0	0	0	0	0	0	0	1	2005	7	11	13	1.85714	1.57143	384	418	2	1.73	2011	13	1	26	16	2	1.23077	871	662	5.17	5.4	1	1	1	1	1	2	0	1	0	0
122	1993	1992	0	1	1993	1	1	0	0	0	0	0	0	0	0	0	0	0											2007	15	1	7	3	0.466667	0.2	121	14	1	1	1	1	0	0	1	2	0	1	0	0
123	2002	2001	0	1	2002	1	1	0	1	1	4	7	496	367	2.75	1	2.33	1	2008	7	24	32	4.571	3.42857	1197	1992	3.27	2.74	2011	10	1	58	52	5.8	5.2	1713	3402	4.47	5.27	0	1	1	1	0	2	0	1	0	0
124	1991	1990	1	1	1991	1	1	0	0	0	0	0	0	0	0	0	0	1	1999	9	9	10	1.11111	1	59	66	2.25	2.11	2007	17	1	22	21	1.29412	1.23529	222	373	1.78	1.73	1	1	1	1	1	2	0	1	0	0
125	2003	2000	0	1	2003	3	1	1	0	0	6	1	237	0	3.33	1	3	1	2009	9	20	19	2.11111	2.22222	861	1607	4.54	3.64	2012	12	1	34	39	2.83333	3.25	945	2149	4.56	5.5	1	1	1	0	1	2	0	1	0	0
126	1998	1998	0	1	1998	0	1	0	1	1	3	1	61	22	2	1	3	1	2007	9	9	8	0.889	1	85	120	2.57	2.33	2019	21	1	17	18	1	1.05882	129	160	1.89	1.89	1	1	1	0	1	2	0	1	0	0
127	1997	1996	0	1	1997	1	1	0	0	0	4	4	639	385	3.5	1	2.67	1	2002	6	15	11	1.83333	2.5	762	1151	3.86	3.55	2007	11	1	26	32	2.36364	2.90909	1488	2240	3.83	4	0	1	1	1	1	2	0	1	0	0
128	2002	2002	1	1	2002	0	1	0	1	1	0	1	0	0	0	0	1	1	2012	10	12	19	1.9	1.2	135	226	1	1			0									1	1	1	0	1	2	0	1	0	0
129	1999	1994	0				0											1	1999	5	11	24	4.8	2.2	2145	1449	3.5	5.22	2003	9	1	41	21	4.55556	2.33333	2886	2128	6.62	4.89	0	0	1	1	1	2	0	1	0	0
130	2007	2005	0	1	2007	2	1	1	0	0	9	9	671	511	6.78	1	6.78	1	2014	9	21	21	2.33333	2.33333	698	995	4.5	4.11			0									0	0	0	0	0	2	0	1	0	0
131	1997	1990	0				0											1	1997	7	7	10	1.42857	1	134	142	2	1.86	2003	13	1	38	21	2.92308	1.61538	521	660	1.29	2.57	0	0	0	0	0	2	0	1	0	0
132	2007	1995	0	1	2007	12	1	1	0	0	11	15	1026	799	6.18	1	5.43	1	2011	16	20	32	2	1.25	1721	2129	5.29	6.56	2015	20	1	46	31	2.3	1.55	1935	2561	7.33	7.62	0	0	0	0	0	2	0	1	0	0
133	1997	1988	0	1	1997	9	1	1	2	1	12	19	686	1677	3.92	1	4.36	1	2001	13	26	37	2.84615	2	1196	1677	3.73	4.08	2007	19	1	76	55	4	2.89474	2907	3948	4.22	4.65	0	0	0	0	1	2	0	1	0	0
134	1993	1980	0				0		0	0								1	1993	13	13	19	1.46	1	638	490	2.57	2.75			0									0	0	0	0	0	2	0	1	0	0
135	2008	2005	0	1	2008	3	1	1	0	0	19	23	1819	1198	4.44	1	4.75	1	2011	6	32	39	6.5	5.33333	1724	3415	4.33	4.09	2014	9	1	74	63	8.22222	7	2265	4848	4.33	5.2	0	1	1	0	0	2	0	1	0	0
136	2004	2002	0	1	2004	2	1	1	0	0	1	3	21	66	1	0	1	1	2008	6	12	16	2.66667	2	271	300	2.17	2.82	2012	10	1	28	23	2.8	2.3	403	633	3.17	3.56	0	1	1	1	1	2	0	1	0	0
137	2008	1998	1	1	2008	10	1	1	0	0	17	19	1295	599	4.25	1	3.75	1	2012	14	33	37	2.643	2.35714	770	1793	5.22	4.38	2015	17	1	47	44	2.764	2.58824	918	2053	3.71	3.55	0	1	1	0	0	2	0	1	0	0
138	2010	2005	1	1	2010	5	1	1	1	1	8	10	194	190	4.12	1	4.44	1	2018	13	26	24	1.846	2	445	417	3.67	4.39			0									0	1	0	0	1	2	0	1	0	0
139	1995	1985	0	1	1995	10	1	1	0	0	17	19	1092	921	3.61	1	3.71	1	1997	12	27	29	2.41667	2.25	2336	2812	3.29	3.62	1998	13	1	37	34	2.84615	7	3168	3753	3.75	3.6	0	1	1	1	1	2	0	1	0	0
140	2005	2002	1	1	2005	3	1	1	1	1	6	5	345	250	1.33	0	2.33	1	2011	9	26	27	3	2.88889	1497	1383	2.86	3.39	2019	17	1	72	65	4.235	3.82353	2058	2457	5.63	5.21	0	1	0	0	1	2	0	1	0	0
141	2000	2000	1	1	2000	0	1	0	0	0	0	0	0	0	0	0	0	1	2006	6	3	4	0.666667	0.5	88	72	5.8	3.67	2013	13	1	24	17	1.84615	1.30769	555	637	3.8	3.57	1	1	0	0	1	2	0	1	0	0
142	1991	1991	0	1	1991	0	1	0	0	0	1	1	101	77	3	1	3	1	1997	6	7	8	1.33333	1.16667	147	186	2.29	2.5	2002	11	1	26	19	2.36364	1.72727	252	279	2.33	2.33	0	1	1	1	0	2	0	1	0	0
143	2009	2008	0	1	2009	1	1	0	1	1	3	15	28	156	1.33	0	3.43	1	2015	7	25	59	8.42857	3.57143	737	1106	4.09	6.88	2019	11	1	107	49	9.73	4.45455	1014	1292	4.95	5.8	0	1	1	0	1	2	0	1	0	0
144	2002	1999	1	1	2002	3	1	1	1	1	7	2	556	158	5.71	1	7.67	1	2008	9	19	22	2.44444	2.11111	1093	1609	6.08	6.33	2015	16	1	35	34	2	2.125	1292	2237	6.69	3.64	0	1	1	0	0	2	0	1	0	0
145	2001	1999	0	1	2001	2	1	1	0	0	11	15	558	305	2.64	1	2.45	1	2005	6	16	23	3.833	2.66667	789	876	2	2.8	2012	13	1	51	41	3.92308	3.15385	1215	1792	3.12	3.09	0	1	1	1	0	2	0	1	0	0
146	2002	1998	0	1	2002	4	1	1	1	1	4	6	719	607	7.5	1	7.67	1	2012	14	18	17	1.21	1.28571	1557	2081	7.1	8.5			0									1	1	1	0	0	2	0	1	0	0
147	1992	1988	0	1	1992	4	1	1	0	0	8	11	664	590	2.12	1	2	1	1996	8	11	15	1.875	1.375	881	828	2.25	2.33	2001	13	1	27	18	2.07692	1.38462	1445	1533	2.44	3.43	0	1	1	1	1	2	0	1	0	0
148	1992	1992	0	1	1992	0	1	0	0	0	1	1	0	0	1	0	1	1	1999	7	9	19	2.71	1.28571	326	117	1.91	1.75	2005	13	1	22	9	1.69	0.692308	253	117	1.5	0	1	1	1	0	1	2	0	1	0	0
149	2004	2001	0	1	2004	3	1	0	1	1	5	5	159	96	2.4	1	2.2	1	2008	7	8	14	2	1.14286	208	251	2.75	1.67	2011	10	1	24	13	2.4	1.3	286	390	2.5	2.4	0	1	1	0	1	2	0	1	0	0
150	1994	1991	0	1	1994	3	1	1	0	0	6	5	730	162	4	1	4.33	1	1998	7	16	16	2.28571	2.28571	1418	2637	4.29	3.86	2003	12	1	36	35	3	2.91667	3413	4597	5.07	4.6	1	1	1	1	1	2	0	1	0	0
151	2004	2005	1	1	2004	-1	1	0	1	1	3	3	1674	1674	7.33	1	7.33	1	2015	10	21	22	2.2	2.1	1566	5244	4.84	4.11			0									0	1	0	0	1	2	0	1	0	0
152	2002	2000	0	1	2002	2	1	1	0	0	5	5	512	455	6.8	1	5.6	1	2007	7	15	20	2.86	2.14286	2307	1803	6.46	5.9	2019	19	1	91	66	4.79	3.47368	3901	3050	5.67	4.9	0	1	1	0	0	2	0	1	0	0
153	1998	1999	0	1	1998	-1	1	0	0	0	3	4	101	71	2.67	1	2.67	1	2005	6	11	13	2.16667	1.83333	160	212	2.86	2.75	2014	15	1	28	26	1.86667	1.73333	261	651	3.45	4.4	0	1	1	0	0	2	0	1	0	0
154	1991	1988	0	1	1991	3	1	1	0	0	5	7	148	88	2	1	2	1	1993	5	10	12	2.4	2	976	247	2.67	1.67	2002	14	1	28	22	2	1.57	1283	595	3	3.62	0	0	0	0	1	2	0	1	0	0
155	2007	1998	1	1	2007	9	1	1	0	0	1	1	77	39	5	1	5	1	2009	11	2	2	0.181818	0.181818	39	77	1	1	2010	12	1	6	6	0.5	0.5	68	127	4.5	2.5	0	0	0	0	0	2	0	1	0	0
156	1991	1991	1	1	1991	0	1	0	2	1	0	0	0	0	0	0	0	1	2002	11	4	13	1.18182	0.363636	131	63	1.23	1.25	2009	18	1	20	8	1.11111	0.444444	238	199	1.33	1.75	1	0	0	0	1	2	0	1	0	0
157	2007	2007	1	1	2007	0	1	0	0	0	1	3	91	146	8	1	3.67	0													0									0	0	0	0	1	2	0	1	0	0
158	2000	1992	1				0											1	2000	8	8	15	1.875	1	133	123	2.6	3.12	2004	12	1	15	8	1.25	0.666667	133	123	1	0	1	0	0	0	1	2	0	1	0	0
159	2002	1999	0	1	2002	3	1	1	0	0	3	3	83	75	3	1	3	1	2008	9	8	10	1.11	0.888889	498	369	4	4.4			0									1	0	0	0	1	2	0	1	0	0
160	2008	2008	0	1	2008	0	1	0	1	0	5	6	183	182	2.2	1	3	1	2019	11	29	34	3.09	2.63636	1300	1252	4.23	4.58			0									1	0	0	0	1	2	0	1	0	0
161	1991	1991	1	1	1991	0	1	0	1	1	0	0	0	0	0	0	0	1	1998	7	3	8	1.14286	0.428571	164	280	1.33	1.67	2008	17	1	23	7	1.35	0.411765	550	484	1.4	1.5	1	0	0	0	0	2	0	1	0	0
162	2007	2006	1	1	2007	1	1	0	0	0	2	2	63	56	6	1	5	0													0									0	0	0	0	1	2	0	1	0	0
163	2003	1999	0	1	2003	4	1	1	0	0	1	2	87	75	3	1	2.5	0													0									0	0	0	0	0	2	0	1	0	0
164	2008	1996	0				0											1	2008	12	28	33	2.75	2.33333	2649	3621	5.23	5.62	2013	17	1	47	41	2.76471	2.41176	2792	4326	5.64	7	1	1	1	1	1	5	0	0	0	0
165	2004	1995	1	1	2004	9	1	1	0	0	12	1	1241	6	4.67	1	4	1	2009	14	26	35	2.5	1.85714	1918	2787	4.73	5.29	2016	21	1	54	42	2.57143	2	2149	3243	5.07	5.06	1	1	1	0	0	5	0	0	0	0
166	2010	2009	1	1	2010	1	1	0	0	0	6	6	616	250	7.67	1	6.6	1	2017	8	20	19	2.375	2.5	428	605	5.79	5.57			0									0	1	0	0	0	5	0	0	0	0
167	1996	1990	0	1	1996	6	1	1	0	0	3	3	100	65	2	1	2	1	2001	11	14	18	1.636	1.2727	1074	1590	1.5	1.36	2003	13	1	21	16	1.615	1.23077	1095	1678	1	1	1	1	1	0	1	5	0	0	0	0
168	1999	1997	0	1	1999	2	1	1	0	0	13	17	1179	709	7.46	1	6.5	1	2007	10	32	40	4	3.2	1935	2443	6.56	5.5	2016	19	1	84	75	4.42	3.94737	2204	3885	8.52	8.52	0	1	1	0	0	5	0	0	0	0
169	2008	2007	0	1	2008	1	1	0	0	0	0	0	0	0	0	0	0	1	2015	8	9	9	1.125	1.125	140	307	1.86	2			0									1	1	1	0	1	5	0	0	0	0
170	1999	1998	0	1	1999	1	1	0	0	0	6	6	629	311	5.17	1	5.2	1	2006	8	22	20	2.5	2.75	1139	1662	6.4	6.93			0									0	1	1	0	0	5	0	0	0	0
171	2000	1999	1	1	2000	1	1	0	0	0	0	0	0	0	0	0	0	1	2008	9	3	5	0.555556	0.333333	45	116	1.25	1	2019	20	1	19	10	0.95	0.5	193	242	1.93	2.14	0	1	1	0	0	5	0	0	0	0
172	2005	2005	1	1	2005	0	1	0	0	0	0	0	0	0	0	0	1.33	1	2014	9	9	12	1.33333	1	142	219	1.67	1.11			0									1	1	1	0	1	5	0	0	0	0
173	2007	2006	1	1	2007	1	1	0	0	0	0	1	0	26	0	0	1	1	2016	10	9	9	0.8	0.9	94	264	2.38	4.22			0									1	1	1	0	1	5	0	0	0	0
174	2007	2007	0	1	2007	0	1	0	0	0	0	0	0	0	0	0	0	0													0									0	1	0	0	1	5	0	0	0	0
175	1992	1992	0	1	1992	0	1	0	1	0	1	2	4	3	2	1	1.5	1	2000	8	1	4	0.5	0.125	3	4	2	0	2004	12	1	4	1	0.333333	0.0833333	3	4	0	0	1	1	0	0	1	5	0	0	0	0
176	2007	2005	0	1	2007	2	1	1	0	0	3	3	61	35	2.33	1	2.33	1	2015	10	25	32	3.2	2.5	194	401	4.05	4.09			0									0	1	1	0	1	5	0	0	0	0
177	2001	2001	0	1	2001	0	1	0	1	0	4	4	118	97	2.25	1	2.25	1	2007	6	12	12	2	2	421	490	1.75	1.75	2014	13	1	38	36	2.92308	2.76923	541	1084	3.44	3.39	1	1	0	0	1	5	0	0	0	0
178	1994	1992	0	1	1994	2	1	1	0	0	2	3	39	39	1	0	1	1	1997	5	7	19	3.8	1.4	629	1083	1	1	2002	10	1	38	15	3.8	1.5	744	1256	1.4	1	0	1	1	1	1	5	0	0	0	0
179	2009	2004	0	1	2009	5	1	1	0	0	19	21	1412	1038	4.11	1	4.29	1	2015	11	50	53	4.81818	4.54545	1514	2596	6.33	4.92			0									0	1	1	0	1	5	0	0	0	0
180	1995	1995	1	1	1995	0	1	0	1	1	1	3	3	3	7	1	2.67	1	2001	6	4	8	1.33333	0.666667	62	57	1.2	1	2007	12	1	16	8	1.33333	0.666667	249	187	2.22	1.75	1	1	1	1	1	5	0	0	0	0
181	2005	2005	0	1	2005	0	1	0	1	1	0	0	0	0	0	0	0	1	2014	9	13	18	2	1.44444	39	201	3.31	3.69			0									1	1	0	0	1	5	0	0	0	0
182	1997	1995	0	1	1997	2	1	1	0	0	1	1	48	31	1	0	1	1	2004	9	4	10	1.11111	0.444444	123	95	1	1	2012	17	1	22	8	1.29412	0.470588	136	136	1	1	1	1	1	1	1	5	0	0	0	0
183	1991	1988	0	1	1991	3	1	1	0	0	2	2	74	80	3.5	1	3.5	1	1997	9	6	8	0.888889	0.666667	320	251	2.17	2.75	2007	19	1	24	21	1.26316	1.10526	1344	1612	3.25	3.4	0	1	1	1	1	5	0	0	0	0
184	2007	2005	0	1	2007	2	1	1	0	0	0	2	0	21	0	0	1	1	2015	10	17	27	2.7	1.7	269	536	3.12	2.69			0									0	1	1	0	1	5	0	0	0	0
185	2009	2009	1	1	2009	0	1	0	0	0	2	3	34	159	3.5	1	4	1	2015	6	21	28	4.66667	3.5	374	836	5.05	4.65			0									0	1	1	0	1	5	0	0	0	0
186	1998	1989	0				0											1	1998	9	34	45	5	3.77778	2093	2086	3.48	3.59	2006	17	1	87	67	5.11765	3.94118	7402	6870	6.13	5.07	1	0	1	1	1	5	0	0	0	0
187	2010	2008	0	1	2010	2	1	1	0	0	5	5	209	162	4.8	1	4.25	1	2016	8	18	16	2	2.25	247	490	2.7	2.69			0									1	1	1	0	1	5	0	0	0	0
188	1991	1991	0	1	1991	1	1	0	0	0	2	0	209	0	2	1	2	1	1998	7	16	14	2	2.28571	745	1667	3.17	3.71	2005	14	1	20	38	1.42857	2.71429	937	3104	3.25	3.48	1	1	1	1	1	5	0	0	0	0
189	2003	2003	1	1	2003	0	1	0	0	0	2	3	136	84	3	1	2.33	1	2010	7	10	22	3.14286	1.42857	184	386	1.38	1.25	2016	13	1	38	29	2.92308	2.23077	255	759	1.57	2.59	1	1	1	0	1	5	0	0	0	0
190	2002	2002	1	1	2002	0	1	0	1	1	0	0	0	0	0	0	0	0													0									0	0	0	0	1	5	0	0	0	0
191	2008	2008	0	1	2008	0	1	0	0	0	2	2	75	48	2	1	2	1	2014	6	8	8	1.33333	1.33333	112	261	1.83	1.83			0									1	0	0	0	1	5	0	0	0	0
192	1997	1996	0	1	1997	1	1	0	0	0	0	0	0	0	0	0	0	0													0									1	0	0	0	1	5	0	0	0	0
193	2002	2002	0	1	2002	0	1	0	1	1	0	3	0	34	0	0	1.5	1	2010	8	6	11	1.38	0.75	165	137	5.12	4.5			0									1	0	0	0	1	5	0	0	0	0
194	1993	1993	0	1	1993	0	1	0	0	0	0	0	0	0	0	0	0	0													0									0	0	0	0	1	5	0	0	0	0
195	2003	2000	0	1	2003	3	1	1	0	0	0	3	0	774	0	0	6	1	2008	8	1	8	1	0.125	1297	25	8.4	8			0									0	0	0	0	1	5	0	0	0	0
196	1998	1998	1	1	1998	0	1	0	0	0	0	0	0	0	0	0	0	0													0									0	0	0	0	1	5	0	0	0	0
197	2006	2006	1	1	2006	0	1	0	0	0	2	1	247	88	8	1	11	1	2014	8	13	9	1.12	1.625	388	809	4.14	4.09			0									1	0	0	0	1	5	0	0	0	0
198	1999	1999	0	1	1999	0	1	0	0	0	5	6	8357	5663	7.8	1	4.67	1	2005	6	12	11	1.83333	2	6030	9184	2.4	2.43	2012	13	1	27	31	2.07692	2.38462	6572	10735	4.6	5.58	1	0	0	0	1	5	0	0	0	0
199	2003	2003	0	1	2003	0	1	0	0	0	1	1	12	12	2	1	2	1	2010	7	11	11	1.57143	1.57143	160	160	2	2	2016	13	1	18	18	1.38462	1.38462	182	182	5.2	5.2	0	0	0	0	1	5	0	0	0	0
200	2007	2007	1	1	2007	0	1	0	0	0	2	2	150	107	7.5	1	8	1	2013	6	12	10	1.66667	2	177	327	2.56	3.6			0									0	0	0	0	1	3	0	0	1	0
201	2002	2003	1	1	2002	-1	1	0	1	1	1	2	24	45	9	1	9	1	2010	7	8	11	1.57143	1.14286	147	257	3	3.43			0									0	0	0	0	1	3	0	0	1	0
202	2003	2000	1	1	2003	3	1	1	0	0	4	5	319	332	3	1	3.33	1	2011	11	18	24	2.18182	1.63636	766	1162	7.08	3.62	2015	15	1	40	33	2.66667	2.2	995	1648	8.58	7.85	1	0	0	0	1	3	0	0	1	0
203	2007	2007	1	1	2007	0	1	0	0	0	3	3	0	0	1	0	1	0													0									1	0	0	0	1	3	0	0	1	0
204	2008	2008	0	1	2008	0	1	0	0	0	2	2	186	148	4	1	4	1	2014	6	2	3	0.5	0.333333	148	186	4	0			0									1	0	0	0	1	3	0	0	1	0
205	2008	1995	0				0											0											2008	13	1	19	14	1.46154	1.07692	260	288	3.08	2.86	0	0	0	0	1	3	0	0	1	0
206	2000	1999	1	1	2000	1	1	0	2	0	1	1	15	15	2	1	2	0													0									0	0	0	0	1	3	0	0	1	0
207	2010	2007	0	1	2010	3	1	1	0	0	3	7	267	562	5	1	3.71	1	2019	12	29	35	2.9167	2.41667	909	676	5.43	4.83			0									0	0	0	0	1	3	0	0	1	0
208	2005	1995	1	1	2005	10	1	1	0	0	12	1	657	74	3.83	1	3.6	1	2011	16	16	21	1.3125	1	731	1191	4.6	4.5	2017	22	1	35	28	1.59091	1.27273	1159	1725	8.58	2.9	0	0	0	0	0	3	0	0	1	0
209	2006	2006	0	1	2006	0	1	0	0	0	2	4	4	4	2.5	1	2.5	1	2014	8	12	14	1.75	1.5	25	54	1.2	1.2			0									1	0	0	0	1	3	0	0	1	0
210	1998	1998	0	1	1998	0	1	0	1	1	4	4	44	29	2	1	2	1	2005	7	11	12	1.71429	1.57143	166	242	1.88	2			0									0	0	0	0	1	3	0	0	1	0
211	2004	2004	1	1	2004	0	1	0	2	0	0	0	0	0	0	0	0	1	2011	7	14	18	2.57	2	318	371	3.09	2.64	2016	12	1	53	47	4.42	3.91667	545	929	3.87	4.5	0	0	0	0	1	3	0	0	1	0
212	2002	2000	0	1	2002	2	1	1	0	0	1	1	2	2	1	0	1	1	2006	6	4	6	1	0.666667	47	59	2	1.5	2010	10	1	14	9	1.4	0.9	276	487	5.71	1.75	0	0	0	0	1	3	0	0	1	0
213	2008	2004	1	1	2008	4	1	1	0	0	7	14	659	624	3.14	1	2.82	1	2011	7	9	16	2.28571	1.28571	751	845	2.5	2.5	2019	15	1	49	40	3.2667	2.667	1011	1372	2.52	3.23	0	0	0	0	0	3	0	0	1	0
214	2010	2004	1	1	2010	6	1	1	0	0	6	16	867	678	6.67	1	6.15	1	2017	13	38	51	3.92	2.923	1247	2221	6.69	5.56			0									1	0	0	0	0	3	0	0	1	0
215	2010	2008	0	1	2010	2	1	1	0	0	6	7	145	162	4	1	4	0													0									0	0	0	0	1	3	0	0	1	0
216	1995	1994	1	1	1995	1	1	0	0	0	2	1	80	61	2	1	2	1	2003	9	6	6	0.666667	0.666667	73	101	4	4			0									0	0	0	0	1	3	0	0	1	0
217	2007	1996	1				0											1	2007	11	3	4	0.363636	0.272727	46	57	3.25	3.67	2016	20	1	21	16	1.05	0.8	267	380	3.62	4.15	0	0	0	0	1	3	0	0	1	0
218	2005	2005	0	1	2005	0	1	0	0	0	2	4	36	34	2.5	1	2.5	1	2011	6	16	17	2.83333	2.66667	187	430	2.73	3.21	2019	14	1	27	26	1.929	1.85714	221	506	3.9	4.4	1	0	0	0	0	3	0	0	1	0
219	2007	2000	1	1	2007	7	1	1	0	0	2	1	20	8	2	1	2	1	2014	14	13	15	1.07143	0.928571	583	706	9.85	4			0									0	0	0	0	1	3	0	0	1	0
220	2009	2008	0	1	2009	1	1	0	0	0	2	2	85	85	2	1	2	1	2015	7	11	12	1.71429	1.57143	131	79	1.78	1.64			0									0	0	0	0	1	1	1	0	0	0
221	1999	1998	1	1	1999	1	1	0	0	0	2	2	11	8	1	0	1	1	2008	10	7	12	1.2	0.7	24	50	1.33	1.6			0									0	0	0	0	1	1	1	0	0	0
222	2007	2007	1	1	2007	0	1	0	0	0	0	0	0	0	0	0	0	1	2013	6	2	4	0.666667	0.333333	18	25	1.5	2			0									1	0	0	0	0	1	1	0	0	0
223	2007	2005	1	1	2007	2	1	1	1	1	0	1	0	17	0	0	2	1	2017	12	7	10	0.833333	0.583333	37	42	1.86	2.28			0									0	0	0	0	1	1	1	0	0	0
224	2002	1976	0				0											0											2002	26	1	30	13	1.154	0.5	196	204	1.87	2.23	0	0	0	0	1	1	1	0	0	0
225	2006	2003	1	1	2006	3	1	1			1	1	17	15	7	1	8	1	2014	11	3	2	0.181818	0.272727	19	34	1	1			0									0	0	0	0	0	1	1	0	0	0
226	2010	2009	1	1	2010	1	1	0	1	1	3	2	25	16	3.33	1	3	0													0									1	0	0	0	1	1	1	0	0	0
227	2008	2007	0	1	2008	1	1	0	0	0	2	3	30	24	2	1	1.5	1	2017	10	7	9	0.9	0.7	79	116	1.8	2.4			0									1	0	0	0	0	1	1	0	0	0
228	2003	2002	1	1	2003	1	1	0	0	0	0	0	0	0	0	0	0	1	2010	8	3	3	0.375	0.375	29	92	5.67	5.67			0									0	0	0	0	0	1	1	0	0	0
229	2007	2007	0	1	2007	0	1	0	0	0	0	0	0	0	0	0	0	1	2013	6	2	2	0.333333	0.333333	40	74	4	4			0									1	0	0	0	1	1	1	0	0	0
230	2010	2001	0	1	2010	9	1	1	0	0	8	11	154	54	1	0	1.18	1	2017	16	14	17	1.0625	0.875	88	251	3.17	3.17			0									0	0	0	0	1	1	1	0	0	0
231	2003	2003	0	1	2003	0	1	0	0	0	0	0	0	0	0	0	0	1	2012	9	13	15	1.66667	1.44444	171	324	3.75	3.38	2017	14	1	30	25	2.14	1.78571	216	392	5.27	5.42	0	0	0	0	0	1	1	0	0	0
232	2007	2006	1	1	2007	1	1	0	0	0	2	2	41	16	3	1	3.5	1	2014	8	5	16	2	0.625	43	120	1	1			0									0	0	0	0	0	1	1	0	0	0
233	2009	2007	1	1	2009	2	1	1	0	0	0	0	0	0	0	0	0	1	2015	8	1	0	0	0.125	0	0	1	1			0									0	0	0	0	0	1	1	0	0	0
234	2008	2008	0	1	2008	0	1	0	0	0	0	0	0	0	0	0	0	1	2015	7	1	1	0.143	0.142857	0	10	1	1			0									0	0	0	0	1	1	1	0	0	0
235	2007	2002	0				0											1	2007	5	6	5	1	1.2	115	162	2.4	2.5	2014	12	1	12	17	1	1.41667	142	271	4.14	5.36	0	0	0	0	0	1	1	0	0	0
236	1979	1979	0				0											1	2004	25	2	4	0.16	0.08	14	6	1.5	1.5			0									0	0	0	0	0	1	1	0	0	0
237	2000	1999	0	1	2000	1	1	0	1	1	2	4	10	7	1	0	1.25	1	2006	7	10	13	1.86	1.42857	479	755	1.33	1.43	2012	13	1	20	15	1.53846	1.15385	529	836	1.71	1.6	0	0	0	0	1	1	1	0	0	0
238	2003	2002	0	1	2003	1	1	0	1	1	5	0	320	0	1.8	0	2	1	2010	8	32	33	4.125	4	414	1129	1.84	1.92	2014	12	1	55	53	4.25	4.41667	492	1595	2.5	3.06	1	0	0	0	1	1	1	0	0	0
239	1999	1999	0	1	1999	0	1	0	1	1	1	3	32	43	1	0	1.33	1	2008	9	5	8	0.888889	0.555556	98	93	2.6	3			0									0	0	0	0	1	1	1	0	0	0
240	2006	2006	1	1	2006	0	1	0	0	0	2	1	130	90	2	1	2	0													0									1	0	0	0	1	1	1	0	0	0
241	2000	1997	0	1	2000	3	1	1	0	0	1	5	117	164	2	1	1	1	2006	9	5	10	1.11111	0.555556	460	450	1	1	2008	11	1	10	5	0.909091	0.454545	460	450	1	0	1	0	0	0	1	1	1	0	0	0
242	1999	1995	0	1	1999	4	1	1	0	0	2	2	91	91	1.5	0	1.38	1	2001	6	4	11	1.83333	0.666667	70	170	1.4	2	2007	12	1	15	6	1.25	0.5	105	203	1.38	2	0	0	0	0	1	1	1	0	0	0
243	1995	1995	1	1	1995	0	1	0	1	0	0	0	0	0	0	0	0	1	2010	15	15	26	1.733	1	517	1075	7.86	7.47			0									0	0	0	0	1	1	1	0	0	0
244	1997	1995	0	1	1997	2	1	1	1	1	0	0	0	0	0	0	0	0													0									0	1	0	0	1	1	1	0	0	0
245	2000	2000	0	1	2000	0	1	0	0	0	0	0	0	0	0	0	0	1	2006	6	10	10	1.66667	1.66667	201	326	1.78	1.9	2019	19	1	34	33	1.79	1.73684	589	658	3.54	3.09	0	0	0	0	1	1	1	0	0	0
246	1997	1996	0	1	1997	1	1	0	0	0	1	9	13	79	1	0	1.43	1	2003	7	7	21	3	1	175	85	1.45	1.83	2009	13	1	29	12	2.23077	0.923077	253	155	1.14	1.2	1	0	0	0	1	1	1	0	0	0
247	2000	2000	0	1	2000	0	1	0	1	1	0	0	0	0	0	0	0	1	2010	10	11	18	1.8	1.1	455	649	1.78	1.91	2013	13	1	26	17	2	1.30769	490	727	1.6	2.17	0	0	0	0	1	1	1	0	0	0
248	2007	2007	1	1	2007	0	1	0	0	0	2	2	50	28	2.5	1	2.5	1	2013	6	9	10	1.66667	1.5	86	203	5	5.14			0									0	0	0	0	1	1	1	0	0	0
249	2007	2006	0	1	2007	1	1	0	1	1	3	2	102	28	3	1	2.5	1	2015	9	39	23	2.56	4.33333	162	618	5.45	7.14			0									0	0	0	0	1	1	1	0	0	0
250	2004	1988	0				0											1	2004	16	2	5	0.312	0.125	64	78	1.4	2			0									0	0	0	0	1	1	1	0	0	0
251	1999	1999	0	1	1999	0	1	0	0	0	0	1	0	1	0	0	2	0													0									1	0	0	0	1	1	1	0	0	0
252	2010	2010	0	1	2010	0	1	0	0	0	3	2	36	20	3	1	2	1	2015	5	21	18	3.6	4.2	113	318	2.88	2.89			0									1	0	0	0	1	1	1	0	0	0
253	2005	2005	1	1	2005	4	1	1	0	0	0	0	0	0	0	0	0	1	2012	11	13	10	0.909091	1.18182	93	219	2	2	2019	14	1	35	41	2.5	2.92857	365	486	3.52	3.07	1	0	0	0	1	1	1	0	0	0
254	2001	2000	1	1	2001	1	1	0	0	0	2	4	197	140	4.5	1	4.5	1	2005	5	14	19	3.8	2.8	811	1104	4	4.33	2013	13	1	56	52	4.30769	4	1093	1958	3.67	3.71	0	0	0	0	0	1	1	0	0	0
255	2008	2008	0	1	2008	0	1	0	1	1	0	0	0	0	0	0	0	1	2019	11	10	19	1.727	0.909091	103	101	1.72	1.6			0									1	0	0	0	1	1	1	0	0	0
256	2008	2005	0	1	2008	3	1	1	0	0	6	8	1	0	1	0	1.12	0													0									1	0	0	0	1	1	1	0	0	0
257	2001	2001	1	1	2001	0	1	0	1	0	0	0	0	0	0	0	0	0													0									1	0	0	0	1	1	1	0	0	0
258	2005	2005	1	1	2005	0	1	0	0	0	3	8	85	72	2.67	1	2.17	1	2011	6	20	24	4	3.33333	142	425	2.17	2.38	2019	14	1	50	50	3.571	3.57143	146	146	2.58	2.58	0	0	0	0	1	1	1	0	0	0
259	2006	2006	1	1	2006	0	1	0	0	0	0	0	0	0	0	0	0	1	2012	6	9	10	1.66667	1.5	26	91	2.89	2.67	2019	13	1	20	18	1.54	1.38462	83	143	3.5	3.78	0	0	0	0	1	1	1	0	0	0
260	2007	2004	0	1	2007	3	1	1	0	0	0	0	0	0	0	0	0	1	2013	9	10	11	1.22222	1.11111	60	119	2.9	2.8			0									1	0	0	0	1	1	1	0	0	0
261	2005	2003	1	1	2005	2	1	1	0	0	0	0	0	0	0	0	0	1	2011	8	4	4	0.5	0.5	4	26	1.78	2			0									0	0	0	0	1	1	1	0	0	0
262	2008	2008	1	1	2008	0	1	0	0	0	6	7	141	56	2.67	1	2.57	1	2013	5	20	23	4.6	4	114	420	3.79	4.09			0									0	0	0	0	1	1	1	0	0	0
263	2005	2005	0	1	2005	0	1	0	0	0	8	9	116	115	2.5	1	2.56	1	2011	6	14	17	2.83	2.33333	172	176	3.86	3.5			0									0	0	0	0	0	1	1	0	0	0
264	2005	2002	0	1	2005	3	1	1	1	1	8	10	243	373	4.38	1	3.5	1	2016	14	31	31	2.21	2.21429	660	707	5.53	5.86			0									1	0	0	0	0	1	1	0	0	0
265	2006	1996	0	1	2006	10	1	1	0	0	14	15	323	216	3.93	1	3.25	1	2012	16	35	38	2.375	2.1875	673	812	4	4.05	2016	20	1	63	56	3.15	2.8	813	1304	4.83	5.81	0	0	0	0	0	1	1	0	0	0
266	2005	2003	0	1	2005	2	1	1	0	0	1	2	39	65	4	1	4.5	1	2015	12	14	16	1.33333	1.16667	202	208	5.21	5.31			0									0	0	0	0	0	1	1	0	0	0
267	2006	2001	0	1	2006	5	1	1	0	0	14	14	832	819	4	1	3.77	1	2016	15	45	53	3.53333	3	1683	2186	5.36	5.73			0									0	0	0	0	0	1	1	0	0	0
268	2008	2006	0	1	2008	2	1	1	0	0	0	3	0	27	0	0	@@@	1	2014	8	4	5	0.625	0.5	41	38	1	1			0									1	0	0	0	1	1	1	0	0	0
269	2001	1999	1	1	2001	2	1	1	2	0	0	0	0	0	0	0	0	0													0									0	0	0	0	1	1	1	0	0	0
270	1994	1995	1	1	1994	-1	1	0	0	0	0	0	0	0	0	0	0	0													0									0	0	0	0	1	1	1	0	0	0
271	2001	2002	1	1	2001	-1	1	0	1	1	1	3	5	24	1	0	2	1	2007	5	7	16	3.2	1.4	154	63	1.5	1.17	2013	11	1	18	9	1.63636	0.818182	157	70	1	1.5	0	0	0	0	1	1	1	0	0	0
272	1999	1999	0	1	1999	0	1	0	0	0	3	5	36	30	2	1	2	1	2005	6	12	16	2.66667	2	213	223	3.56	3.56	2012	13	1	30	25	2.30769	1.92308	324	409	3.36	2.92	0	0	0	0	1	1	1	0	0	0
273	1993	1992	0	1	1993	1	1	0	0	0	1	4	43	119	1	0	1	1	1997	5	6	16	3.2	1.2	406	423	1	1	2003	11	1	30	15	2.72727	1.36364	575	691	1	1.22	0	0	0	0	1	1	1	0	0	0
274	2002	2002	0	1	2002	0	1	0	1	1	0	2	0	0	0	0	1	1	2008	6	8	15	2.5	1.33333	374	1100	1.64	2.12	2013	11	1	33	19	3	1.72727	438	1440	2.45	2.36	0	0	0	0	1	1	1	0	0	0
275	1993	1993	0	1	1993	0	1	0	1	1	3	3	54	39	1.67	0	1.5	1	2000	7	12	12	1.71429	1.71429	246	329	2.25	2.11	2006	13	1	21	20	1.61538	1.53846	371	503	3.22	2.88	1	0	0	0	1	1	1	0	0	0
276	1998	1996	0	1	1998	2	1	1	1	1	3	5	62	2	1.33	0	1.8	1	2011	15	15	22	1.46667	1	107	288	2.87	3.25	2016	20	1	36	30	1.8	1.5	188	433	4.91	4.4	1	0	0	0	0	1	1	0	0	0
277	2000	2000	1	1	2000	0	1	0	0	0	0	0	0	0	0	0	0	1	2007	7	6	7	1	0.857143	160	419	1.25	1.17	2016	16	1	26	19	1.625	1.1875	191	507	1.44	2.57	1	0	0	0	1	1	1	0	0	0
278	1993	1991	0	1	1993	2	1	1	0	0	2	1	56	13	2.5	1	2	1	1997	6	9	10	1.66667	1.5	220	270	1.57	1.71	2004	13	1	21	18	1.61538	1.38462	706	971	3.6	3.67	1	0	0	0	1	1	1	0	0	0
279	1991	1990	1				0											1	2005	15	12	16	1.06667	0.8	286	355	3.22	3	2008	18	1	23	18	1.27778	1	453	620	4.43	4.5	0	0	0	0	1	1	1	0	0	0
280	2009	2006	0	1	2009	3	1	1	1	1	10	10	418	284	4.6	1	4.43	1	2014	8	26	23	2.88	3.25	484	804	3.67	4.13	2020	14	1	81	60	5.79	4.28571	785	948	4.18	4.67	0	0	0	0	1	1	1	0	0	0
281	2005	2002	1	1	2005	3	1	1	1	0	1	2	7	14	1	0	3.5	1	2013	11	5	13	1.18182	0.454545	84	84	3	1.5			0									0	0	0	0	1	1	1	0	0	0
282	1994	1994	0	1	1994	0	1	0	0	0	1	2	29	29	5	1	4.5	1	1998	4	8	14	3.5	2	221	255	2.55	1.86	2006	12	1	36	24	3	2	811	730	2.73	3.25	0	0	0	0	1	1	1	0	0	0
283	2002	2002	1	1	2002	0	1	0	1	1	0	0	0	0	0	0	0	1	2010	8	7	8	1	0.875	73	116	2.38	2.14	2017	15	1	29	18	1.93	1.2	107	194	3	4.73	1	0	0	0	1	1	1	0	0	0
284	1993	1993	0	1	1993	0	1	0	1	1	1	2	31	29	3	1	2.5	1	2000	7	9	7	1	1.28571	85	100	1.75	2.25	2008	15	1	22	18	1.47	1.2	290	280	2.92	2.44	1	0	0	0	1	1	1	0	0	0
285	2000	1999	1	1	2000	1	1	0	0	0	0	0	0	0	0	0	0	1	2007	8	2	4	0.5	0.25	12	27	1.25	1.5	2020	21	1	7	5	0.333	0.238095	43	67	1.33	1.67	1	0	0	0	1	1	1	0	0	0
286	2001	1996	0	1	2001	5	1	1	0	0	5	3	111	15	1.2	0	1.14	1	2007	11	8	14	1.27273	0.727273	166	216	1.33	1.33	2012	16	1	19	11	1.1875	0.6875	167	221	1.25	1.33	0	0	0	0	0	1	1	0	0	0
287	1991	1959	0	1	1991	32	1	1	0	0	0	0	0	0	0	0	0	0													0									0	0	0	0	1	1	1	0	0	0
288	2006	1999	0				0											1	2006	7	9	17	2.42857	1.28571	411	746	3.38	3	2011	12	1	35	27	2.91667	2.25	804	1770	4.08	6.5	0	0	0	0	0	1	1	0	0	0
289	1998	1992	0	1	1998	6	1	1	0	0	1	2	84	109	2	1	2	0											2007	15	1	15	10	1	0.666667	1009	819	3.25	3.33	0	0	0	0	1	1	1	0	0	0
290	2008	2005	1	1	2008	3	1	1	0	0	4	4	19	19	2.25	1	2.25	1	2014	9	14	14	1.55556	1.55556	95	95	2.89	2.89	2020	15	1	19	18	1.27	1.2	119	109	1.6	1.7	1	0	0	0	1	1	1	0	0	0
291	2002	2002	1	1	2002	0	1	0	0	0	0	1	0	1	0	0	2	1	2008	6	4	5	0.83	0.666667	67	139	2	1.75	2016	14	1	19	14	1.36	1	93	255	2.17	2.8	1	0	0	0	1	1	1	0	0	0
292	2009	2006	0	1	2009	3	1	1	0	0	10	11	1070	903	4.4	1	4.18	1	2014	8	21	23	2.875	2.625	1320	1856	4.75	5			0									1	0	0	0	0	2	0	1	0	0
293	2008	2007	0	1	2008	1	1	0	0	0	7	7	673	309	3.29	1	4	1	2013	6	22	20	3.33	3.66667	637	1597	5	5.29	2017	10	1	42	42	4.2	4.2	764	2221	5	4.6	1	0	0	0	1	2	0	1	0	0
294	2008	2008	0	1	2008	0	1	0	0	0	3	1	31	4	1	0	1	1	2013	5	16	15	3	3.2	296	405	1.62	1.2	2017	9	1	18	15	2	1.66667	305	449	4	1.5	1	0	0	0	1	2	0	1	0	0
295	2004	2002	1	1	2004	2	1	1	0	0	5	7	150	245	2.6	1	2.33	0													0									0	0	0	0	1	2	0	1	0	0
296	1993	1990	1				0											0											1993	3	1	4	3	1.33	1	78	97	1.75	2	0	0	0	0	0	2	0	1	0	0
297	1997	1994	1	1	1997	3	1	1	1	1	1	1	16	14	1	0	1	1	2003	9	3	4	0.444444	0.333333	27	45	1.33	1.5	2020	26	1	9	8	0.3462	0.3077	55	73	2.17	2.4	1	0	0	0	1	2	0	1	0	0
298	1991	1988	0	1	1991	3	1	1	0	0	9	12	190	209	2.33	1	2	1	1997	9	13	21	2.33	1.44444	549	431	2.5	2.33	2003	15	1	26	17	1.73	1.13333	611	500	2.06	2.75	0	0	0	0	1	2	0	1	0	0
299	2004	2001	0	1	2004	3	1	1	0	0	1	4	42	28	3	1	2	1	2013	12	8	12	1	0.666667	72	237	2.43	2.71			0									0	0	0	0	1	2	0	1	0	0
300	2008	2006	0	1	2008	2	1	1	1	1	5	7	101	63	2	1	2	1	2014	8	16	53	6.625	2.667	1414	620	4.8	3.91			0									0	0	0	0	1	5	0	0	0	0
301	1994	1988	0				0											1	1994	6	1	2	0.333333	0.166667	11	12	2	2	2001	13	1	16	12	1.23077	0.923077	522	703	3.78	4	0	0	0	0	1	5	0	0	0	0
302	1996	1996	0	1	1996	0	1	0	1	1	2	2	66	18	4	1	2.5	1	2010	14	10	11	0.785714	0.7143	268	484	3.78	3.25	2017	21	1	16	14	0.761905	0.666667	311	608	2.4	3	0	0	0	0	1	5	0	0	0	0
303	2009	2009	0	1	2009	0	1	0	0	0	0	1	0	0	0	0	1	1	2014	5	6	8	1.6	1.2	146	281	3.57	3.33	2020	11	1	11	7	1	0.636364	156	291	4.5	4.5	1	0	0	0	1	5	0	0	0	0
304	2006	2000	0	1	2006	6	1	1	0	0	14	1	717	88	4.21	1	4	1	2012	12	32	22	1.83333	2.66667	2139	3238	8.64	6.29			0									1	0	0	0	1	5	0	0	0	0
305	2008	2008	1	1	2008	0	1	0	0	0	1	1	36	28	2	1	2	0													0									0	0	0	0	1	5	0	0	0	0
306	1991	1990	0	1	1991	1	1	0	0	0	0	0	0	0	0	0	0	0													0									0	0	0	0	1	5	0	0	0	0
307	2001	1995	0	1	2001	6	1	1	0	0	5	11	173	263	3	1	4.58	1	2005	10	9	17	1.7	0.9	569	358	4.8	3.5	2012	17	1	39	13	2.29412	0.764706	963	439	4.33	3.5	1	0	0	0	1	5	0	0	0	0
308	2009	1991	0	1	2009	18	1	1	0	0	0	4	0	1	0	0	1	1	2014	23	5	6	0.26087	0.217391	1	20	1	3			0									0	0	0	0	1	4	0	0	0	1
309	2004	2004	1	1	2004	0	1	0	0	0	2	2	119	94	4	1	4	0													0									0	0	0	0	1	4	0	0	0	1
310	1995	1994	1	1	1995	1	1	0	0	0	0	0	0	0	0	0	0	1	2001	7	4	4	0.571429	0.571429	72	104	1.5	1.5	2006	12	1	8	7	0.666667	0.583333	94	135	2.5	3.67	1	0	0	0	1	4	0	0	0	1
311	1998	1998	0	1	1998	0	1	0	0	0	3	4	81	73	3	1	2	0													0									1	0	0	0	1	4	0	0	0	1
312	2002	1994	0				0											1	2002	8	6	6	0.75	0.75	14	39	1.83	2.2			0									0	0	0	0	1	4	0	0	0	1
313	2001	2000	0	1	2001	1	1	0	1	1	4	3	153	44	1.75	0	1.6	1	2009	9	26	28	3.11111	2.88889	624	602	2.56	2.95	2012	12	1	46	43	3.83333	3.58333	765	1401	3.89	4.33	1	0	0	0	1	4	0	0	0	1
314	2003	2003	0	1	2003	0	1	0	0	0	0	0	0	0	0	0	0	1	2008	5	11	12	2.4	2.2	152	188	2.82	3.09	2016	13	1	37	37	2.85	2.84615	231	359	3.87	3.73	1	0	0	0	1	4	0	0	0	1
315	1998	1998	0	1	1998	0	1	0	1	0	4	4	658	391	19.8	1	6.67	1	2011	13	4	5	0.3846	0.307692	809	658	2.5	2.5			0									0	0	0	0	1	4	0	0	0	1
316	2006	2004	0	1	2006	2	1	1	0	0	11	11	530	262	2.73	1	2.25	1	2011	7	22	22	3.14	3.14286	435	759	2.71	4.36	2015	11	1	32	32	2.91	2.90909	507	920	3.5	2.8	0	0	0	0	1	4	0	0	0	1
317	2008	2000	1	1	2008	8	1	1	0	0	7	12	279	224	4.29	1	3.58	1	2014	14	18	25	1.78571	1.28571	548	597	5.33	6			0									0	0	0	0	0	4	0	0	0	1
318	2000	2000	0	1	2000	0	1	0	1	1	2	2	58	8	3	1	3	1	2009	9	9	19	2.11111	1	207	209	2.6	3.57			0									0	0	0	0	1	4	0	0	0	1
319	2002	1999	1	1	2002	3	1	1	1	0	0	0	0	0	0	0	0	1	2009	10	6	7	0.7	0.6	83	154	3.2	3.17			0									0	0	0	0	1	4	0	0	0	1
320	2007	2003	0	1	2007	4	1	1	0	0	20	21	1222	938	4.8	1	4.8	1	2013	10	30	31	3.1	3	1087	1453	6.43	5.33	2017	14	1	36	35	2.57143	2.5	1098	1490	4.25	3.8	0	0	0	0	1	4	0	0	0	1
321	2001	1999	0	1	2001	2	1	1	1	1	4	4	54	26	3	1	3	1	2009	10	15	16	1.6	1.5	146	175	2.5	2.64	2014	15	1	19	17	1.26667	1.13333	147	179	5.67	4.5	0	0	0	0	1	4	0	0	0	1
322	2007	1996	0	1	2007	11	1	1	0	0	28	28	728	519	3.82	1	3	1	2011	15	36	37	2.46667	2.4	592	872	4.17	4.5	2015	19	1	53	83	2.79	4.36842	644	1026	4.1	4.29	0	0	0	0	1	4	0	0	0	1
323	1994	1992	1	1	1994	2	1	1	1	0	1	1	0	0	2	1	2	0													0									0	0	0	0	0	4	0	0	0	1
324	2007	2007	0	1	2007	0	1	0	0	0	7	7	334	170	2.14	1	2	1	2013	6	13	17	2.83333	2.16667	1145	1121	3.25	3			0									0	0	0	0	0	4	0	0	0	1
325	2004	2003	1	1	2004	1	1	0	2	1	1	2	1	0	4	1	2.5	1	2012	9	16	22	2.44444	1.77778	99	393	1.23	1.33	2019	16	1	37	29	2.3125	1.8125	176	476	1.23	1.15	1	0	0	0	1	4	0	0	0	1
326	1991	1986	0	1	1994	8	1	1	1	1	0	0	0	0	0	0	0	1	2000	14	8	16	1.143	0.571429	135	166	1.27	1.4	2009	23	1	23	13	1	0.565217	201	233	2	2	0	0	0	0	1	4	0	0	0	1
327	1994	1994	0	1	1994	0	1	0	0	0	1	1	31	28	2	1	2	1	2000	6	17	19	3.16667	2.83333	338	394	1.61	1.69	2010	16	1	59	55	3.6875	3.4375	1590	2126	2.15	2.58	0	0	0	0	1	4	0	0	0	1
328	2008	1990	0				0											0											2008	18	1	18	9	1	0.5	1544	961	1.5	1.44	1	0	0	0	0	4	0	0	0	1
329	2007	2004	0	1	2007	3	1	1	0	0	8	15	147	121	4.12	1	4	1	2010	6	15	26	4.33	2.5	997	440	2.5	2.71	2013	9	1	36	25	4	2.77778	1042	810	3.86	3.8	0	0	0	0	1	4	0	0	0	1
330	2009	2009	0	1	2009	0	1	0	0	0	5	6	239	254	7.6	1	6.67	1	2014	5	12	12	2.4	2.4	287	381	4.67	5.29	2020	11	1	20	19	1.82	1.72727	301	394	5.88	5.86	0	0	0	0	1	4	0	0	0	1
331	2004	2004	1	1	2004	0	1	0	0	0	0	0	0	0	0	0	0	1	2007	3	2	2	0.667	0.667	32	13	6.5	4	2019	15	1	2	2	0.1333	0.1333	32	32	0	0	0	0	0	0	0	4	0	0	0	1
332	1997	1996	0	1	1997	1	1	0	0	0	2	2	16	13	1.5	0	1.5	1	2002	6	6	6	1	1	49	68	2.5	2.5	2013	17	1	10	10	0.588235	0.588235	59	110	3	2.5	0	0	0	0	1	4	0	0	0	1
333	1995	1989	1	1	1995	6	1	1	0	0	0	0	0	0	0	0	0	1	2004	15	6	9	0.6	0.4	147	186	3.33	3.33	2013	24	1	18	11	0.75	0.458333	179	252	4.89	4.6	0	0	0	0	0	4	0	0	0	1
334	1999	1994	0	1	1999	5	1	1	0	0	0	1	0	0	0	0	2	1	2005	11	1	2	0.181818	0.0909091	21	27	1	1			0									0	0	0	0	1	4	0	0	0	1
335	1993	1992	0	1	1993	1	1	0	0	0	1	2	15	36	1	0	1	1	2001	9	4	10	1.11111	0.444444	83	106	1.25	1.33			0									0	0	0	0	1	4	0	0	0	1
336	2001	2001	0	1	2001	0	1	0	0	0	2	2	137	128	4	1	3	0													0									0	0	0	0	0	4	0	0	0	1
337	2010	1995	0				0											1	2010	15	2	2	0.133333	0.133333	12	13	1	1			0									0	0	0	0	1	4	0	0	0	1
338	1999	1999	0	1	1999	0	1	0	1	1	2	4	18	12	1.5	0	2.33	1	2006	7	13	19	2.71429	1.85714	112	256	1.7	2	2010	11	1	27	19	2.45455	1.72727	117	299	1.8	2.5	0	0	0	0	1	4	0	0	0	1
339	1999	1999	1	1	1999	0	1	0	0	0	2	0	61	0	2	1	2	1	2005	6	3	1	0.166667	0.5	3	66	1	1			0									0	0	0	0	0	4	0	0	0	1
340	2000	2000	0	1	2000	0	1	0	0	0	0	1	0	1	0	0	3.33	1	2007	7	8	11	1.57143	1.14286	115	191	2.62	3	2013	13	1	30	24	2.30769	1.84615	233	479	3.58	3.62	0	0	0	0	1	4	0	0	0	1
341	1998	1997	1	1	1998	1	1	0	0	0	1	1	2	2	2	1	2	0													0									0	0	0	0	1	4	0	0	0	1
342	2005	2004	1	1	2005	1	1	0	0	0	3	4	129	99	2	1	8.4	1	2014	10	7	11	1.1	0.7	162	193	5.5	3.75	2019	15	1	15	11	1	0.733333	185	252	5.25	5.25	0	0	0	0	0	4	0	0	0	1
343	1991	1990	0	1	1991	1	1	0	0	0	3	3	27	27	2	1	2	0													0									0	0	0	0	1	4	0	0	0	1
344	1993	1992	0	1	1993	1	1	0	1	1	0	0	0	0	0	0	0	0													0									0	0	0	0	1	4	0	0	0	1
345	1994	1993	0	1	1994	1	1	0	0	0	7	9	362	394	2.86	1	3	1	2003	10	27	38	3.8	2.7	3174	3076	2.7	3.3	2012	19	1	71	43	3.73684	2.26316	4164	4872	4.17	5.06	0	0	0	0	0	4	0	0	0	1
346	2000	1999	1	1	2000	1	1	0	1	1	1	1	11	0	2	1	2.33	1	2010	11	5	25	2.27273	0.454545	44	65	3.43	4.5			0									0	0	1	0	0	4	0	0	0	1
347	2001	2001	0	1	2001	0	1	0	0	0	0	0	0	0	0	0	0	1	2008	7	0	5	0.714286	0	8	0	2	2	2015	14	1	6	1	0.714286	0.0714286	8	0	1	1	0	0	0	0	0	4	0	0	0	1
348	2001	1992	0	1	2001	9	1	1	0	0	10	12	966	759	3.3	1	3.3	1	2008	16	15	20	1.25	0.9375	1013	1240	5.71	6.2	2011	19	1	27	20	1.42105	1.05263	1049	1297	6.29	5.2	0	0	0	0	0	4	0	0	0	1
349	2003	2003	1	1	2003	0	1	0	1	0	1	1	22	13	3	1	3	1	2013	10	7	7	0.7	0.7	66	148	2	2.67			0									0	0	0	0	1	4	0	0	0	1
350	2002	2001	0	1	2002	1	1	0	0	0	2	2	159	145	3	1	3	1	2008	7	7	9	1.29	1	187	230	2.67	3	2011	10	1	17	13	1.7	1.3	119	299	2.67	3.83	0	0	0	0	1	4	0	0	0	1
351	1999	1999	0	1	1999	0	1	0	1	1	1	1	31	26	1	0	1	1	2005	6	10	13	2.17	1.66667	1800	2188	1.77	1.78	2009	10	1	49	41	4.9	4.1	2945	4306	2.58	2.8	0	0	0	0	1	4	0	0	0	1
352	1988	1981	0				0											1	1996	15	9	9	0.6	0.6	280	302	3.57	3.56	1996	15	1	12	14	0.8	0.933333	360	645	2	2.8	0	0	0	0	0	4	0	0	0	1
353	1996	1991	1				0											1	1996	5	13	19	3.8	2.6	204	212	4	3.69	2007	16	1	75	54	4.6875	3.375	1221	2165	3.27	4.08	0	0	0	0	0	4	0	0	0	1
354	2001	2001	0	1	2001	0	1	0	1	1	1	1	4	3	2	1	2	1	2009	8	7	8	1	0.875	24	86	1.33	2			0									0	0	0	0	0	4	0	0	0	1
355	2004	1999	1	1	2004	5	1	1	1	0	7	7	39	39	4.71	1	4.71	0													0									0	0	0	0	1	4	0	0	0	1
356	2005	2003	0	1	2005	2	1	1	1	1	16	16	1686	1294	5.2	1	7.2	1	2013	10	60	60	6	6	2202	3454	3.92	4.62	2016	13	1	82	82	6.30769	6.30769	2392	4136	6.78	7.21	0	0	0	0	1	4	0	0	0	1
357	1999	1998	0	1	1999	1	1	0	0	0	1	2	78	113	5	1	5	1	2005	7	8	11	1.57143	1.14286	506	382	2.62	3	2012	14	1	25	25	1.71	1.78571	636	887	2.33	5.5	0	0	0	0	1	4	0	0	0	1
358	2002	2001	0	1	2002	1	1	0	0	0	7	5	234	201	1.71	0	1.75	1	2012	11	32	33	3	2.90909	752	1239	2	2.09	2014	13	1	73	73	5.3	5.61538	1107	1970	2.53	2.6	1	0	0	0	1	4	0	0	0	1
359	1995	1995	0	1	1995	0	1	0	1	1	0	0	0	0	0	0	0	0													0									1	0	0	0	1	4	0	0	0	1
360	2008	2008	1	1	2008	0	1	0	0	0	3	4	288	1659	6.33	1	19.7	1	2015	7	18	26	3.71429	2.57143	2181	1297	3.16	4.5			0									1	0	0	0	1	4	0	0	0	1
361	1995	1992	1	1	1995	3	1	1	0	0	5	1	110	5	2.8	1	2.75	1	2001	9	25	27	3	2.77778	513	649	3.28	2.15	2005	13	1	50	44	3.84615	3.38462	1020	1452	2.73	4	0	0	0	0	0	4	0	0	0	1
362	2001	1997	0	1	2001	4	1	1	0	0	4	5	251	88	6.25	1	6.25	1	2004	7	6	9	1.2857	0.657	458	347	7.75	3.5			0									0	0	0	0	1	4	0	0	0	1
363	1992	1992	0	1	1992	0	1	0	0	0	2	4	82	184	4	1	3	1	1998	6	11	16	2.66667	1.83333	506	542	2.12	2.56	2005	13	1	25	19	1.92308	1.46154	638	847	1.62	1.88	0	0	0	0	0	4	0	0	0	1
364	1995	1988	0	1	1995	7	1	1	0	0	4	6	778	443	1.5	0	2.17	1	2001	13	8	14	1.08	0.615385	2676	1443	5.75	2.5	2005	17	1	32	24	1.88	1.41176	4057	3334	7.09	6.2	0	0	0	0	1	4	0	0	0	1
365	2000	1997	0				0											1	2000	3	8	9	3	2.66667	99	58	1.25	1.38			0									0	0	0	0	1	4	0	0	0	1
366	1994	1994	0	1	1994	0	1	0	2	1	1	3	3	3	2	1	2	1	2003	9	9	13	1.44444	1	179	277	2.56	2.62	2010	16	1	22	18	1.375	1.125	348	544	2.5	2.78	0	0	0	0	1	5	0	0	0	0
367	2002	1999	0	1	2002	3	1	1	1	1	4	3	5	3	2.33	1	2	1	2012	13	19	21	1.61538	1.46154	340	856	2	3.4			0									0	0	0	0	1	5	0	0	0	0
368	2005	2002	0	1	2005	3	1	1	0	0	7	5	874	393	5.86	1	5	1	2012	10	22	28	2.8	2.2	843	1269	6.14	7.67			0									0	0	0	0	0	5	0	0	0	0
369	1998	1994	0	1	1998	4	1	1	1	0	3	7	112	110	2.67	1	2.17	1	2002	8	6	10	1.25	0.75	380	496	2.5	3.33			0									1	0	0	0	1	5	0	0	0	0
370	1991	1990	1	1	1991	1	1	0	0	0	1	2	1	1	1	0	1	0													0									1	0	0	0	1	5	0	0	0	0
371	2004	1996	0				0											1	2013	17	4	12	0.705882	0.235294	17	22	1	1.25			0									1	0	0	0	0	5	0	0	0	0
372	1999	1999	1	1	1999	0	1	0	1	0	1	2	36	28	2	1	2	1	2010	11	12	16	1.45	1.09091	312	411	2.15	2.18	2019	20	1	34	33	1.7	1.35	363	517	3.33	3.48	0	0	0	0	1	5	0	0	0	0
373	2009	2009	1	1	2009	0	1	0	1	1	5	6	216	154	2.2	1	2	1	2016	7	19	19	2.71	2.71429	287	531	1.92	1.79			0									0	0	0	0	0	5	0	0	0	0
374	1995	1995	1	1	1995	0	1	0	2	1	1	2	5	0	3	1	3	1	2001	6	11	13	2.1667	1.83333	285	433	2	2.1	2007	12	1	25	23	2.083	3.8333	587	904	4.33	4.5	0	0	0	0	0	5	0	0	0	0
375	1997	1996	0	1	1997	1	1	0	1	1	1	1	9	6	1	0	1	1	2002	6	7	7	1.16667	1.16667	37	53	1.2	1.17	2008	12	1	12	12	1	1	46	71	1	1	0	0	0	0	1	5	0	0	0	0
376	2000	2000	1	1	2000	0	1	0	1	1	0	0	0	0	0	0	0	0													0									1	0	0	0	1	5	0	0	0	0
377	1993	1993	0	1	1993	0	1	0	0	0	2	2	98	96	3	1	3.5	1	1999	6	8	12	2	1.33333	151	243	2.1	2.17	2005	12	1	18	14	1.5	1.16667	224	372	2.67	3.83	0	0	0	0	1	5	0	0	0	0
378	2002	2000	0	1	2002	2	1	1	0	0	1	1	80	43	4	1	4	1	2007	7	5	5	0.714286	0.714286	72	132	5	3.5	2019	19	1	21	24	1.105	1.26316	252	426	5.43	5.11	0	0	0	0	1	5	0	0	0	0
379	1997	1995	0	1	1997	2	1	1	0	0	0	0	0	0	0	0	0	1	2002	7	7	7	1	1	359	645	1.4	2.57	2014	19	1	12	12	0.631579	0.631579	376	676	2.2	3.6	0	0	0	0	1	5	0	0	0	0
380	2007	2004	1	1	2007	3	1	1	0	0	9	7	933	149	2.89	1	2.71	1	2013	9	24	33	3.66667	2.66667	919	1428	5.25	4.43	2019	15	1	56	48	3.73	3.2	1190	1803	7.27	8.33	1	0	0	0	0	5	0	0	0	0
381	1998	1997	0	1	1998	1	1	0	0	0	2	2	1	1	1	0	1	1	2004	7	7	7	1	1	15	25	1.2	1.2	2019	22	1	23	23	1.04545	1.04545	25	47	1.286	1.38	0	0	0	0	1	5	0	0	0	0
382	2001	1999	0	1	2001	2	1	1	0	0	2	2	67	54	1.5	0	1.5	1	2007	8	7	9	1.12	0.875	312	376	3.5	3	2015	16	1	23	21	1.44	1.3125	247	618	6.83	4.58	1	0	0	0	1	5	0	0	0	0
383	2004	2003	0	1	2004	1	1	0	0	0	4	7	128	92	2	1	3.25	1	2010	7	17	22	3.14286	2.42857	329	626	4.09	4.67	2015	12	1	54	47	4.5	3.91667	563	1376	3.89	4.78	0	0	0	0	0	5	0	0	0	0
384	2002	2001	1	1	2002	1	1	0	1	1	2	2	244	107	2	1	1.67	1	2012	11	14	16	1.45455	1.27273	163	370	1.27	1			0									1	0	0	0	1	5	0	0	0	0
385	2004	2003	0	1	2004	1	1	0	0	0	4	1	54	7	1	0	1	1	2014	11	9	5	0.454545	0.818182	22	126	1	1.8			0									1	0	0	0	1	5	0	0	0	0
386	2001	1975	0				0											0											2001	26	1	16	8	0.615385	0.307692	217	597	1.76	2.38	0	0	0	0	1	5	0	0	0	0
387	1998	1994	0	1	1998	4	1	1	0	0	3	4	106	91	3.33	1	4.25	1	2004	10	8	20	2	0.8	253	279	3.88	3.4	2013	19	1	33	19	1.73684	1	643	1330	2.6	2.82	0	0	0	0	1	5	0	0	0	0
388	1993	1995	0	1	1993	-2	1	0	2	0	0	0	0	0	0	0	0	1	2003	8	0	0	0	0	0	0					0									0	0	0	0	1	5	0	0	0	0
389	2008	2008	0	1	2008	0	1	0	0	0	4	5	105	74	3	1	2.8	1	2014	6	14	16	2.66667	2.33333	154	226	2.7	2.9			0									0	0	0	0	1	5	0	0	0	0
390	2004	2003	0	1	2004	1	1	0	1	1	1	1	24	24	3	1	3	1	2013	10	11	11	1.1	1.1	148	169	2.18	2	2019	16	1	17	15	1.0625	0.9375	256	244	3.4	3.5	0	0	0	0	1	5	0	0	0	0
391	2000	2000	0	1	2000	0	1	0	1	1	1	1	17	16	5	1	5	1	2010	10	10	12	1.2	1	107	195	3.44	3.78	2017	17	1	36	25	2.11765	1.47059	195	436	3.5	4.38	0	0	0	0	1	5	0	0	0	0
392	2007	2003	0	1	2007	4	1	1	0	0	2	3	44	36	2.5	1	2.75	1	2014	11	17	21	1.90909	1.54545	147	445	3.25	4.26	2019	16	1	30	31	1.875	1.9375	185	571	4.15	7.14	1	0	0	0	0	5	0	0	0	0
393	1994	1993	0	1	1994	1	1	0	1	1	0	0	0	0	0	0	1	1	2001	8	8	19	2.375	1	145	83	1.23	1.25	2008	15	1	38	16	2.53333	1.06667	176	186	1.08	1.38	1	0	0	0	1	5	0	0	0	0
394	1998	1997	1	1	1998	1	1	0	2	1	1	2	19	16	1	0	1	1	2007	10	7	10	1	0.7	43	66	2.33	1.33	2015	18	1	26	14	1.44	0.777778	52	103	1.88	1.71	1	0	0	0	1	5	0	0	0	0
395	2010	1998	1	1	2010	12	1	1	0	0	2	6	42	54	1.5	0	1.33	1	2013	15	2	9	0.6	0.133333	54	42	1.33	1.33			0									1	0	0	0	1	5	0	0	0	0
396	1998	1977	1	1	1998	21	1	1	0	0	3	6	12	0	2	1	2	0													0									0	0	0	0	1	5	0	0	0	0
397	1991	1988	1	1	1991	3	1	1	0	0	4	4	49	38	1.75	0	1.75	1	1998	10	8	8	0.8	0.8	145	167	1.75	1.75			0									1	0	0	0	1	5	0	0	0	0
398	1994	1987	1	1	1994	7	1	1	1	1	4	4	44	41	2	1	2	1	2000	13	9	16	1.23	0.692308	73	91	1.73	1.8			0									0	0	0	0	0	5	0	0	0	0
399	2006	1986	0				0											1	2006	20	17	21	1.05	0.85	582	879	3.83	4.06	2009	23	1	29	25	1.26087	1.08696	762	1248	4	4.5	0	1	0	0	0	5	0	0	0	0
400	1999	1996	1	1	1999	3	1	1	0	0	1	2	4	3	1	0	1	1	2001	5	2	5	1	0.4	12	24	1	1	2017	21	1	11	6	0.52381	0.285714	33	86	1.25	1.25	0	0	0	0	0	1	1	0	0	0
401	2002	2002	0	1	2002	0	1	0	0	0	5	1	176	25	3.4	1	1	0													0									0	0	0	0	1	1	1	0	0	0
402	2004	2001	0	1	2004	3	1	1	0	0	1	1	0	0	1	0	1	0													0									0	0	0	0	1	1	1	0	0	0
403	2002	2002	1	1	2002	0	1	0	1	1	0	0	0	0	0	0	0	1	2012	10	9	14	1.4	0.9	177	546	2	1.67	2019	17	1	23	18	1.35	1.05882	265	634	1.56	1.67	1	0	0	0	1	1	1	0	0	0
404	2009	2009	0	1	2009	0	1	0	0	0	3	4	24	52	3.67	1	2.67	1	2014	5	17	15	3	3.4	131	171	2.42	2.86			0									0	0	0	0	1	1	1	0	0	0
405	1997	1994	0	1	1997	3	1	1	0	0	0	1	0	1	0	0	2	1	2003	9	5	5	0.555556	0.555556	127	166	1	1	2012	18	1	18	13	1	0.722222	490	545	1.67	1.75	1	0	0	0	1	1	1	0	0	0
406	1991	1992	1	1	1991	-1	1	0	0	0	1	2	31	22	1	0	1	1	1997	5	2	10	2	0.4	108	86	1.5	2	2009	17	1	21	4	1.23529	0.235294	292	242	2.33	2	1	0	0	0	1	1	1	0	0	0
407	2007	2004	0	1	2007	3	1	1	1	1	7	11	718	580	1.14	0	1.11	1	2014	10	18	26	2.6	1.8	1075	1359	3.92	4			0									1	0	1	0	1	1	1	0	0	0
408	1997	1997	1	1	1997	0	1	0	1	0	2	3	96	82	1.5	0	1.33	0													0									1	0	0	0	1	1	1	0	0	0
409	1995	1997	0	1	1995	-2	1	0	2	1	0	1	0	0	0	0	1	1	2005	8	5	24	3	0.625	207	220	1.6	1	2018	21	1	33	12	1.571	0.571429	401	443	2.22	1.43	0	0	0	0	1	1	1	0	0	0
410	1994	1989	0	1	1994	5	1	1	0	0	5	7	90	0	1.2	0	1.33	1	1998	9	6	13	1.44444	0.666667	170	278	1	1	2011	22	1	19	8	0.863636	0.363636	221	338	1	1	1	0	0	0	1	1	1	0	0	0
411	2000	2000	1	1	2000	0	1	0	0	0	1	3	8	5	1	0	1	1	2005	5	8	12	2.4	1.6	164	338	1.14	1.43	2012	12	1	23	16	1.91667	1.33333	270	637	2.25	2	1	0	0	0	1	1	1	0	0	0
412	2005	2004	1	1	2005	1	1	0	0	0	2	5	44	28	3.5	1	2.5	1	2011	7	11	14	2	1.57143	188	362	2.88	2.89	2016	12	1	20	17	1.66667	1.41667	235	567	5.67	5.67	1	0	0	0	1	1	1	0	0	0
413	1994	1996	0	1	1994	-2	1	0	1	0	1	1	10	24	2	1	1	1	2001	5	12	12	2.4	2.4	250	363	1.33	1.64	2003	7	1	19	14	2.71	2	672	561	4.5	4.5	0	0	0	0	1	1	1	0	0	0
414	2001	1999	1	1	2001	2	1	1	0	0	5	1	91	25	2.2	1	2.2	1	2007	8	16	17	2.125	2	223	356	2.4	2.45			0									0	0	0	0	1	1	1	0	0	0
415	2007	2006	0	1	2007	1	1	0	0	0	5	8	248	237	4.75	1	4.29	0													0									0	0	0	0	1	1	1	0	0	0
416	2009	2009	0	1	2009	0	1	0	1	1	3	5	57	120	2	1	2	1	2015	6	19	15	2.5	3.16667	240	674	1.33	3			0									1	0	0	0	1	1	1	0	0	0
417	2002	2001	0	1	2002	1	1	0	0	0	7	4	307	132	1.43	0	1.25	1	2007	6	16	22	3.66667	2.66667	414	491	1.86	1.56	2016	15	1	44	34	2.93333	2.26667	556	1859	2.4	3.33	1	0	0	0	1	1	1	0	0	0
418	2008	2008	1	1	2008	0	1	0	1	0	0	0	0	0	0	0	0	0													0									0	0	0	0	0	1	1	0	0	0
419	2004	2004	0	1	2004	0	1	0	1	1	5	2	428	225	2.4	1	2.5	0													0									0	0	0	0	1	1	1	0	0	0
420	2008	2007	0	1	2008	1	1	0	0	0	1	1	11	7	1	0	1	1	2014	7	6	9	1.28571	0.857143	60	56	1.86	1.6			0									0	0	0	0	1	1	1	0	0	0
421	1996	1995	0	1	1996	1	1	0	1	1	4	5	50	49	2.25	1	2.25	1	2010	15	25	27	1.8	1.66667	315	489	3.54	3.27	2015	20	1	48	48	2.4	2.4	385	749	3.31	4.43	1	0	0	0	1	1	1	0	0	0
422	2009	2008	1	1	2009	1	1	0	0	0	3	3	103	74	3.67	1	3.67	1	2015	7	11	12	1.71429	1.57143	217	364	6.33	7.12			0									0	0	0	0	1	1	1	0	0	0
423	1999	1998	1	1	1999	1	1	0	0	0	3	3	171	171	1.33	0	1.33	1	2005	7	5	0	0	0.714286	0	284	1	1.5			0									1	0	0	0	1	1	1	0	0	0
424	1991	1987	0	1	1991	4	1	1	0	0	1	1	33	27	4	1	4	1	1997	10	2	3	0.3	0.2	27	41	1	1	2006	19	1	4	2	0.210526	0.105263	27	41	1	0	1	0	0	0	0	1	1	0	0	0
425	2010	2007	1	1	2010	3	1	1	1	1	5	5	266	145	3.8	1	3.8	0													0									0	0	0	0	1	1	1	0	0	0
426	2000	2001	0	1	2000	-1	1	0	0	0	1	2	75	50	2	1	1	0													0									0	0	0	0	1	1	1	0	0	0
427	1992	1991	0	1	1992	1	1	0	0	0	1	0	18	0	2	1	2	1	1998	7	8	11	1.57143	1.14286	135	168	1.9	2			0									0	0	0	0	1	1	1	0	0	0
428	1996	1995	0	1	1996	1	1	0	1	1	0	2	0	1	0	0	1	1	2002	7	0	16	2.28571	0	19	0	1.33	0	2009	14	1	22	4	1.57143	0.285714	147	356	1	1.25	1	0	0	0	1	1	1	0	0	0
429	1997	1994	0	1	1997	3	1	1	0	0	5	3	61	44	3	1	2.29	1	2005	11	5	23	2.09091	0.454545	456	61	2	2	2010	16	1	47	23	2.9375	1.4375	726	1022	3.24	2.89	0	0	0	0	1	1	1	0	0	0
430	2001	1997	0	1	2001	4	1	1	0	0	0	1	0	0	0	0	2	1	2007	10	6	9	0.9	0.6	94	137	2.83	3	2013	16	1	22	17	1.375	1.0625	138	368	2.73	3.09	1	0	0	0	1	1	1	0	0	0
431	2007	2004	1	1	2007	3	1	1	1	1	1	1	0	0	1	0	1	0													0									0	0	0	0	0	1	1	0	0	0
432	2010	2003	0	1	2010	7	1	1	1	0	7	8	50	24	1.29	0	1.25	1	2017	14	8	10	0.714	0.571429	25	53	1	1			0									0	0	0	0	0	1	1	0	0	0
433	2000	1999	0	1	2000	1	1	0	1	1	1	1	9	9	3	1	3	0													0									1	0	0	0	1	1	1	0	0	0
434	1991	1987	1	1	1991	4	1	1	0	0	0	4	0	39	0	0	1.75	1	1997	10	0	5	0.5	0	44	0	1	1	2006	19	1	11	2	0.578947	0.105263	85	78	2.5	3	1	0	0	0	0	1	1	0	0	0
435	1999	1999	0	1	1999	0	1	0	0	0	5	5	271	209	2.8	1	3.14	1	2005	6	9	9	1.5	1.5	342	440	2	1.5			0									0	0	0	0	1	1	1	0	0	0
436	1994	1994	0	1	1994	0	1	0	0	0	0	0	0	0	0	0	0	1	1998	4	1	2	0.5	0.25	35	56	1	1	2013	19	1	22	4	1.158	0.210526	39	83	1	1	0	0	0	0	0	1	1	0	0	0
437	1999	1997	1	1	1999	2	1	1	0	0	1	2	55	29	1	0	1	1	2004	7	1	3	0.429	0.142857	49	55	1	1			0									0	0	0	0	0	1	1	0	0	0
438	1996	1995	0	1	1996	1	1	0	1	1	6	6	124	105	2.5	1	2	1	2003	8	13	15	1.875	1.625	149	169	4.29	4.29	2012	17	1	25	23	1.47059	1.35294	175	220	3.2	3.2	0	0	0	0	1	1	1	0	0	0
439	2008	2006	0	1	2008	2	1	1	0	0	5	5	173	124	7	1	7	0													0									0	0	0	0	1	1	1	0	0	0
440	2005	2002	0	1	2005	3	1	1	0	0	0	0	0	0	0	0	0	0													0									0	0	0	0	1	1	1	0	0	0
441	2009	1992	1				0											1	2009	17	2	3	0.176471	0.1176	20	8	2.33	2.5			0									0	0	0	0	0	1	1	0	0	0
442	1995	1995	0	1	1995	0	1	0	1	1	0	3	0	34	0	0	1	1	2004	9	3	16	1.77778	0.333333	153	67	1.5	1	2017	22	1	44	18	2	0.818182	222	193	1.41	1.93	0	1	0	0	1	1	1	0	0	0
443	1991	1989	0	1	1991	2	1	1	0	0	0	0	0	0	0	0	0	1	2006	17	2	2	0.117647	0.117647	40	63	1	1			0									1	0	0	0	1	1	1	0	0	0
444	1991	1991	0	1	1991	0	1	0	0	0	0	0	0	0	0	0	0	1	1998	7	8	14	2	1.14	399	543	2.25	2.75	2001	10	1	15	11	1.5	1.1	427	628	2.25	2	0	0	0	0	1	1	1	0	0	0
445	1996	2006	0	1	2007	1	1	0	0	0	4	0	274	0	2.75	1	2	1	2013	7	20	11	1.57	2.86	229	445	1.5	4.38			0									1	0	0	0	1	1	1	0	0	0
446	1996	1995	0	1	1996	1	1	0	0	0	1	1	26	9	2	1	3	1	2002	7	11	26	3.71	1.57	147	354	4.3	1.5	2007	12	1	35	18	2.917	1.5	426	911	2	2.29	0	0	0	0	1	1	1	0	0	0
447	2008	2008	0	1	2008	0	1	0	0	0	8	13	2137	1701	2.62	1	2.73	0													0									0	0	0	0	0	3	0	0	1	0
448	2001	2001	0	1	2001	0	1	0	0	0	1	1	154	126	1	0	1	1	2007	6	15	19	3.16667	2.5	1787	1337	2.64	2.07	2011	10	1	34	31	3.4	3.1	3325	3187	3.09	2.87	0	0	0	0	0	3	0	0	1	0
449	2005	2003	0	1	2005	2	1	1	1	1	8	13	142	139	2.25	1	2	1	2015	12	68	88	7.33333	5.66	852	1449	3.13	3.33	2019	16	1	123	80	7.69	5	1029	1533	3.64	3.64	0	0	0	0	0	3	0	0	1	0
450	2002	1997	0	1	2002	5	1	1	0	0	5	4	135	97	2.8	1	2.43	1	2008	11	22	25	2.283	2	717	947	2.61	2.41			0									0	0	0	0	0	3	0	0	1	0
451	2005	2005	1	1	2005	0	1	0	0	0	2	2	34	28	1.5	0	1.5	0													0									1	0	0	0	0	3	0	0	1	0
452	1993	1991	1	1	1993	2	1	1	0	0	0	5	0	98	0	0	2.8	1	1999	8	7	14	1.75	0.875	844	1058	3.15	3.43	2003	12	1	34	17	2.83333	1.41667	1524	1870	3.09	4.3	0	0	0	0	0	3	0	0	1	0
453	2001	1989	1	1	2001	12	1	1	0	0	7	8	220	71	2.14	1	2.14	1	2005	16	10	11	0.6875	0.625	212	283	2.14	2.14			0									0	0	0	0	0	3	0	0	1	0
454	2004	2004	1	1	2004	0	1	0	0	0	1	1	1	1	4	1	4	0													0									0	0	0	0	0	3	0	0	1	0
455	2000	1995	0	1	1997	2	1	1	2	1	1	8	5	74	1.8	0	1.33	1	2004	9	4	11	1.222	0.444	81	74	1.67	1.33	2016	21	1	22	13	1.04762	0.619	134	214	3.6	3.56	0	0	0	0	1	3	0	0	1	0
456	1993	1993	1	1	1993	0	1	0	0	0	1	2	4	10	4	1	2.5	0													0									0	0	0	0	1	3	0	0	1	0
457	2005	2005	0				0											1	2009	4	15	22	5.5	3.75	998	1366	3.23	5.13	2019	14	1	67	50	2.792	3.57143	1686	2279	6.07	6.39	0	0	0	0	1	3	0	0	1	0
458	2010	2003	1	1	2010	7	1	1	0	0	2	2	86	587	13	1	11.5	0													0									0	0	0	0	1	3	0	0	1	0
459	1995	1995	0	1	1995	0	1	0	0	0	0	0	0	0	0	0	0	1	2003	8	11	16	2	1.375	380	539	4.38	4.18	2010	15	1	27	20	1.8	1.33333	662	1164	8.33	7	0	0	0	0	0	3	0	0	1	0
460	2010	2006	1	1	2010	4	1	1	0	0	1	1	12	4	1	0	1	0													0									1	0	0	0	1	3	0	0	1	0
461	1999	1980	1				0											1	1999	19	11	21	1.10526	0.5789	2162	2593	4.29	4.91	2005	25	1	64	45	2.56	1.8	8520	9721	5.58	5.33	0	0	0	0	0	3	0	0	1	0
462	2001	2001	1	1	2001	0	1	0	0	0	2	2	49	49	2	1	2	0													0									1	0	0	0	1	3	0	0	1	0
463	1991	1991	0	1	1991	0	1	0	0	0	2	5	91	82	2.5	1	2.25	1	1997	6	14	21	3.5	2.333	877	1233	3.67	1.92	2003	12	1	47	28	3.92	2.33333	2229	3009	4.93	4.64	1	0	0	0	1	3	0	0	1	0
464	2009	2009	0	1	2009	0	1	0	0	0	3	3	101	111	5	1	5	1	2018	9	10	8	0.8889	1.111	272	372	6.75	6.71			0									0	0	0	0	1	3	0	0	1	0
465	1993	1993	1	1	1993	0	1	0	0	0	0	0	0	0	0	0	0	1	1999	6	4	4	0.666667	0.6667	5	7	1.25	1.25			0									0	0	0	0	1	3	0	0	1	0
466	2007	2006	0				0											1	2010	4	28	32	8	7	3030	6811	7.41	6.56	2017	11	1	71	55	6.45455	5	3478	9019	6.32	6.32	0	0	0	0	1	3	0	0	1	0
467	2010	1999	0	1	2010	11	1	1	0	0	7	10	271	193	4.71	1	4.9	1	2015	16	12	19	1.1875	0.75	281	464	7.5	7.67			0									0	0	0	0	1	3	0	0	1	0
468	1998	1990	0	1	1998	8	1	1	0	0	12	18	248	461	3.33	1	3.8	1	2001	11	14	20	1.81818	1.27	252	352	3	3	2007	17	1	32	20	1.88235	1.667	1836	1673	7.88	9.67	0	0	0	0	1	3	0	0	1	0
469	2002	2002	0				0											0											2004	2	1	23	20	11.5	10	3638	3349	5.16	4.68	0	0	0	0	1	3	0	0	1	0
470	1999	1995	1	1	1999	4	1	1	0	0	6	1	617	16	2.83	1	4	1	2007	12	19	26	2.16667	1.58	1379	2133	5.54	5.23			0									0	0	0	0	0	3	0	0	1	0
471	2004	1999	0	1	2004	5	1	1	0	0	10	18	2975	1766	4.7	1	5.33	1	2008	9	13	22	2.44444	1.444	1989	3489	7.5	8.33	2015	16	1	85	76	5.31	4.75	2718	6356	6.48	6.53	0	0	0	0	1	3	0	0	1	0
472	2002	2000	0	1	2002	2	1	1	0	0	0	0	0	0	0	0	0	1	2006	6	5	8	1.33333	0.8333	585	445	3.71	4.4	2011	11	1	87	42	7.90909	3.81818	4366	4230	5	4.57	0	0	0	0	1	3	0	0	1	0
473	1998	1997	0	1	1998	1	1	0	0	0	12	10	2794	1592	5.5	1	5.5	1	2006	9	23	21	2.33333	2.56	2351	3787	6.2	7.55	2010	13	1	36	33	2.76923	2.53846	3607	4625	10	7.1	0	0	0	0	1	3	0	0	1	0
474	1992	1992	0	1	1992	0	1	0	0	0	17	30	835	765	5.82	1	5.17	1	2000	8	41	74	9.25	5.125	2879	3066	4.09	4.23	2004	12	1	98	64	8.16667	5.33333	4774	4954	5.83	7.94	0	0	0	0	1	3	0	0	1	0
475	2001	1998	0	1	2001	3	1	1	0	0	10	11	773	837	3.1	1	4.67	1	2006	8	19	22	2.75	2.375	1066	983	1.78	2			0									0	0	0	0	1	3	0	0	1	0
476	2010	2009	0	1	2010	1	1	0	0	0	1	1	1	1	14	1	14	1	2015	6	3	4	0.666667	0.5	94	142	10	10			0									0	0	0	0	0	3	0	0	1	0
477	1995	1993	0	1	1995	2	1	1	0	0	3	12	74	182	2.67	1	2.43	1	2001	8	21	39	4.875	2.625	1107	1266	3.16	3.06	2007	14	1	82	51	5.85714	3.64286	3236	5463	4.83	5.62	0	0	0	0	1	3	0	0	1	0
478	2008	2008	1	1	2008	0	1	0	0	0	8	16	667	442	3.12	1	4.4	1	2014	6	23	33	5.5	3.83	647	1013	5.47	6.13	2019	11	1	56	45	5.09	4.09091	831	1174	6.82	5.16	0	0	0	0	1	3	0	0	1	0
479	2009	2005	0	1	2009	4	1	1	0	0	6	8	717	237	3.6	1	4.83	1	2011	6	17	21	3.5	2.833	538	1719	4.83	5			0									0	0	0	0	0	3	0	0	1	0
480	2003	2003	1	1	2003	0	1	0	1	1	0	0	0	0	0	0	0	1	2018	15	28	34	2.267	1.867	1993	1485	8.35	10.8			0									0	0	0	0	0	3	0	0	1	0
481	2001	1993	0				0											0											2011	18	1	54	49	3	2.72222	3184	8043	4.94	6.07	0	0	0	0	1	3	0	0	1	0
482	2010	2009	0	1	2010	1	1	0	0	0	3	5	145	137	6	1	4.6	1	2013	4	15	20	5	3.75	689	1189	6	6.5			0									0	0	0	0	1	3	0	0	1	0
483	2005	2005	1	1	2005	0	1	0	0	0	0	0	0	0	0	0	0	1	2015	10	19	19	1.9	1.9	222	213	3.31	2.56			0									0	0	0	0	1	3	0	0	1	0
484	1997	1990	0	1	1997	7	1	1	0	0	9	10	454	496	3.22	1	2.8	1	2001	11	14	15	1.36	1.27	536	661	3.25	3.6	2010	20	1	50	39	2.5	1.95	1401	1980	4.5	5.08	1	0	0	0	1	3	0	0	1	0
485	2010	1999	0				0											1	2010	11	25	34	3.09091	2.27	262	603	4	4.45			0									0	1	0	0	1	3	0	0	1	0
486	1991	1990	0	1	1991	1	1	1	0	0	0	4	0	7	0	0	5	1	1997	7	7	25	2.5	0.7	2949	2595	4.38	4.71	2010	20	1	81	52	3.522	2.261	14028	17513	6.38	7.18	0	0	0	0	1	3	0	0	1	0
487	2006	2005	1	1	2006	1	1	0	0	0	2	2	30	10	2.5	1	2.5	1	2016	11	14	12	1.09	1.27	133	320	4.8	4.92			0									1	0	0	0	1	3	0	0	1	0
488	2005	2005	0	1	2005	0	1	0	0	0	2	2	7	5	3.5	1	3.5	0													0									1	0	0	0	1	3	0	0	1	0
489	2000	1996	1	1	2000	4	1	1	1	1	0	0	0	0	0	0	0	1	2005	9	8	11	1.22	0.889	131	204	1.55	1.62	2011	15	1	25	12	1.67	0.8	249	350	1.83	2.5	1	0	1	1	0	3	0	0	1	0
490	2010	2006	0	1	2010	4	1	1	0	0	10	8	737	299	2	1	1	1	2015	9	21	16	1.77778	2.33	342	900	1.62	1.55			0									0	1	0	0	1	3	0	0	1	0
491	2007	2005	1	1	2007	2	1	1	0	0	11	11	1487	1305	5	1	5.3	1	2013	8	25	25	3.12	3.125	1769	2225	4.3	6.69			0									1	1	1	0	1	3	0	0	1	0
492	2007	2002	0	1	2007	5	1	1	0	0	15	14	766	573	3.07	1	3	1	2014	12	34	34	2.83	2.83	774	1534	4	3.89	2019	17	1	57	56	3.35	3.29412	1330	2284	6.84	7	1	1	1	0	1	3	0	0	1	0
493	2004	1999	1	1	2004	5	1	1	1	1	2	8	63	410	1	0	1.14	1	2009	10	7	16	1.6	0.7	441	136	1.5	1.6	2015	16	1	36	31	2.25	1.9375	524	700	3.76	3.41	1	1	1	1	1	3	0	0	1	0
494	2000	1999	0	1	2000	1	1	0	0	0	0	3	0	9	0	0	1.5	1	2006	7	6	17	2.42857	0.857	808	1193	1.17	1.17	2011	12	1	22	8	1.83333	0.666667	985	1310	2.75	1	1	1	0	0	1	3	0	0	1	0
495	1999	1993	0	1	1999	6	1	1	0	0	6	6	307	163	1	0	1	0													0									0	1	0	0	1	3	0	0	1	0
496	2000	2001	0	1	2000	-1	1	0	2	1	0	0	0	0	0	0	0	1	2011	10	11	17	1.7	1.1	215	458	2	1.55	2018	17	1	39	23	2.294	1.353	492	872	2.33	2.33	1	0	1	0	1	3	0	0	1	0
497	2003	2002	0	1	2003	1	1	0	0	0	5	7	2058	252	10.8	1	7.67	1	2009	7	8	15	2.14286	1.14	1368	2402	2.5	5.67	2014	12	1	23	19	1.91667	1.58333	1386	2812	4.75	9.11	1	1	1	0	1	3	0	0	1	0
498	1998	1994	0	1	1998	4	1	1	0	0	1	0	14	0	4	1	4	1	2004	10	12	14	1.4	1.2	921	2044	2.4	2.55	2011	17	1	33	33	1.94118	1.94118	1474	3982	4.12	4.19	1	1	1	1	0	3	0	0	1	0
499	2003	2004	0	1	2003	-1	1	0	0	0	3	8	486	511	4.67	1	3.83	1	2009	5	8	14	2.8	1.6	642	776	4.57	4.6	2017	13	1	73	38	5.61538	2.92308	945	2261	4.89	4.32	1	1	1	0	1	3	0	0	1	0
500	2008	2003	1	1	2008	5	1	1	1	1	2	2	290	232	12.5	1	12.5	1	2014	11	9	18	1.63636	0.818	590	567	4.21	10.4			0									1	1	1	0	1	3	0	0	1	0
501	2008	2004	0	1	2008	4	1	1	0	0	9	15	399	418	3.78	1	3	1	2015	11	44	62	5.63636	4	1992	2478	9.79	11.4	2019	15	1	83	63	5.53	4.2	2733	2868	7	7.71	0	1	0	0	1	3	0	0	1	0
502	2001	1991	1	1	2001	10	1	1	0	0	23	21	1687	1122	2.17	1	2.47	1	2006	15	31	29	1.93333	2.07	1598	2252	2.86	2.88			0									0	0	0	0	0	3	0	0	1	0
503	2001	1998	0	1	2001	3	1	1	0	0	4	4	134	130	3.25	1	3.25	1	2006	8	19	20	2.5	2.38	408	631	3.77	3.07	2014	16	1	47	45	2.9375	2.8125	880	1479	4.39	4.77	0	0	0	0	0	3	0	0	1	0
504	1991	1986	0				0											1	1991	5	4	5	1	0.8	71	57	1	1			0									0	0	0	0	1	3	0	0	1	0
505	2007	2005	1	1	2007	2	1	1	0	0	3	3	97	70	3.33	1	3.33	0													0									0	0	0	0	1	3	0	0	1	0
506	2010	2009	0	1	2010	1	1	0	0	0	1	1	14	10	3	1	3	0													0									0	0	0	0	0	3	0	0	1	0
507	1995	1982	0	1	1995	13	1	1	0	0	0	0	0	0	0	0	0	0													0									0	0	0	0	1	3	0	0	1	0
508	2002	1999	0	1	2002	3	1	1	0	0	6	7	482	401	4	1	3.57	1	2010	11	22	25	3.125	2	1088	1657	4.42	3.5	2016	17	1	86	79	5.05882	4.64706	2118	3754	3.21	3.14	0	0	0	0	0	3	0	0	1	0
509	1993	1993	0	1	1993	0	1	0	0	0	2	2	28	60	5	1	4.33	1	2000	7	15	22	3.14286	2.14	1631	2011	3.06	3.23	2007	14	1	63	38	4.5	2.71429	6184	6944	5.79	5.05	1	0	0	0	1	3	0	0	1	0
510	2008	2007	1	1	2008	1	1	0	0	0	4	6	243	216	3.24	1	3.8	1	2014	7	37	37	5.28571	5.286	1506	1506	5.64	5.64			0									0	0	0	0	0	3	0	0	1	0
511	2009	2007	1	1	2009	2	1	1	0	0	16	12	2546	1228	10.9	1	10.1	1	2015	8	42	41	5.125	5.25	2205	4918	8.1	6.08			0									0	0	0	0	1	3	0	0	1	0
512	1995	1988	0				0											1	1995	7	21	26	3.71429	3	722	751	3.05	2.71			0									1	0	0	0	1	3	0	0	1	0
513	1996	1985	0				0											1	1996	11	8	10	0.909091	0.727	57	64	2.4	2.25	2003	18	1	44	42	2.44444	2.33333	4008	4949	6.56	6.42	0	0	0	0	1	3	0	0	1	0
514	2001	2000	0	1	2001	1	1	0	0	0	4	4	457	386	3.75	1	3.67	1	2007	7	13	15	2.14	1.857	1182	1586	3.9	3.78			0									0	0	0	0	0	3	0	0	1	0
515	1991	1988	0	1	1991	3	1	1	0	0	2	3	6	27	1.5	0	1.67	0											1995	7	1	14	11	2	1.57143	575	624	2.4	3.11	0	0	0	0	1	3	0	0	1	0
516	1997	1985	0				0											0											1997	12	1	63	26	5.25	2.16667	2177	2177	3.92	3.73	1	0	0	0	1	3	0	0	1	0
517	1994	1994	0	1	1994	0	1	0	0	0	1	2	3	2	2	1	2.5	0													0									0	0	0	0	1	3	0	0	1	0
518	1996	1993	0	1	1996	3	1	1	0	0	0	0	0	0	0	0	0	1	2003	10	36	36	3.6	3.6	5083	5083	5.95	5.95	2009	16	1	62	42	3.875	2.625	8902	7301	4.94	5.83	0	0	0	0	0	3	0	0	1	0
519	1997	1994	0	1	1997	3	1	1	0	0	5	2	774	246	4.4	1	5	1	2002	8	14	12	1.5	1.75	1053	1437	5.44	5.44	2010	16	1	56	53	3.5	3.3125	3513	4292	3.8	4	0	0	0	0	0	3	0	0	1	0
520	1996	1996	1	1	1996	0	1	0	3	1	0	1	0	25	0	0	1	1	2007	11	8	10	0.909091	0.727	152	156	1.17	1.88			0									0	0	0	0	0	3	0	0	1	0
521	1999	2000	0	1	1999	-1	1	0	0	0	2	4	218	49	3	1	3	0													0									0	0	0	0	1	3	0	0	1	0
522	1997	1985	0				0											1	1997	12	35	6	0.5	2.92	1902	4414	3.03	3.13	2004	19	1	69	94	3.63158	4.94737	11988	16729	6.28	7.59	0	0	0	0	1	3	0	0	1	0
523	1997	2001	0	1	1997	-4	1	0	0	0	2	5	7	35	1	0	1.4	1	2003	2	7	20	10	3.5	287	289	2.15	2.8	2009	8	1	27	10	3.375	1.25	293	320	2	4	0	0	0	0	0	3	0	0	1	0
524	2000	2000	0	1	2000	0	1	0	0	0	1	1	50	430	2	1	2	0											2013	13	1	49	41	3.76923	3.15385	1838	2218	2.62	3.18	0	0	0	0	0	3	0	0	1	0
525	1997	1996	1	1	1997	1	1	0	0	0	1	1	112	76	4	1	6	0													0									0	0	0	0	1	3	0	0	1	0
526	2000	1997	0	1	2000	3	1	1	0	0	12	14	158	1047	4	1	3	1	2005	8	35	35	4.375	4.375	1695	4557	6.69	6.38	2012	15	1	54	58	3.6	3.86667	2443	5218	5.1	5.19	0	0	0	0	0	3	0	0	1	0
527	1992	1992	0	1	1992	0	1	0	0	0	0	0	0	0	0	0	0	1	1998	6	13	13	2.16667	2.17	318	400	2	1.69	2003	11	1	22	23	2	2.09091	692	538	2.17	2.4	0	0	0	0	1	3	0	0	1	0
528	1994	1994	0	1	1994	0	1	0	0	0	4	5	128	150	2	1	2	1	2000	6	16	25	4.16667	2.67	520	503	2.13	1.92	2005	11	1	36	25	3.27273	2.27273	767	777	2.45	2.44	0	0	0	0	1	3	0	0	1	0
529	1996	1994	1	1	1996	2	1	1	0	0	8	6	300	122	3.25	1	3	1	2000	6	13	18	3	2.17	976	1212	5.8	5.2	2008	14	1	75	56	5.35714	4	6911	8860	9.19	5.88	0	0	0	0	1	3	0	0	1	0
530	2001	2001	0	1	2001	0	1	0	0	0	3	3	1111	698	5.33	1	5.33	0													0									0	0	0	0	1	3	0	0	1	0
531	2010	2010	1	1	2010	0	1	0	0	0	1	1	10	10	2	1	2	1	2018	8	16	16	2	2	77	142	4	4			0									1	0	0	0	1	3	0	0	1	0
532	1995	1994	0	1	1995	1	1	0	0	0	6	8	400	284	1.17	0	1.8	1	2002	8	24	26	3.25	3	1897	3502	1.94	3.56	2011	17	1	35	41	2.05882	2.41176	2095	6020	2.06	2.34	0	0	0	0	1	3	0	0	1	0
533	2004	2001	1	1	2004	3	1	1	1	1	3	4	415	0	6.33	1	2	1	2014	13	33	37	2.85	2.54	392	1547	2.43	3.71	2016	15	1	41	38	2.73	2.53333	346	1669	4.25	4.2	1	0	1	0	0	3	0	0	1	0
534	2002	2001	0	1	2002	1	1	0	0	0	2	3	56	49	2	1	2.67	1	2008	7	8	10	1.42857	1.14	164	345	1.43	1.33			0									0	0	0	0	0	3	0	0	1	0
535	2005	2004	0	1	2005	1	1	0	0	0	3	3	77	56	3	1	3	1	2016	12	31	31	2.58	2.58	347	633	5.04	6.25			0									0	0	0	0	0	3	0	0	1	0
536	2008	2008	0	1	2008	0	1	0	0	0	0	0	0	0	0	0	0	1	2016	8	0	1	0.125	0	0	0	1	1			0									0	0	0	0	1	3	0	0	1	0
537	1999	1996	0	1	1999	3	1	1	0	0	1	7	39	118	3	1	3	1	2005	9	9	16	1.78	1	894	1250	2.88	2.88	2011	15	1	34	27	2.27	1.8	2023	3724	3.8	8	0	0	0	0	0	3	0	0	1	0
538	1998	1997	0	1	1998	1	1	0	0	0	5	5	420	370	3.2	1	2.67	0													0									0	0	0	0	1	3	0	0	1	0
539	1999	1995	0	1	1999	4	1	1	0	0	6	9	313	979	3.83	1	2.67	0													0									0	0	0	0	1	3	0	0	1	0
540	1999	1988	0	1	1999	11	1	1	0	0	6	7	463	328	3.83	1	4.4	1	2011	23	32	37	1.61	1.39	1753	2257	4	4.5			0									0	0	0	0	0	3	0	0	1	0
541	2008	2007	1	1	2008	1	1	0	0	0	0	1	0	0	0	0	1	0													0									0	0	0	0	1	3	0	0	1	0
542	2004	1995	0				0											1	2004	9	21	20	2.22222	2.33	1514	2609	4	4.47	2016	21	1	81	75	3.85714	3.57143	3292	6499	7.17	7.53	0	0	0	0	0	3	0	0	1	0
543	2009	2008	0	1	2009	1	1	0	0	0	7	5	550	415	3.57	1	3.5	1	2015	7	21	18	2.57143	3	672	835	4.5	4.36			0									0	0	0	0	1	3	0	0	1	0
544	2006	2005	1	1	2006	1	1	0	0	0	5	5	651	322	4.4	1	4.2	1	2012	7	20	20	2.86	2.86	471	1358	5.09	4.93			0									0	0	0	0	1	3	0	0	1	0
545	1996	1987	0	1	1996	9	1	1	0	0	1	5	10	12	4	1	3.5	1	2002	15	9	15	1	0.6	509	266	4	4.25	2015	28	1	61	32	2.179	1.14286	1510	2097	6.35	7.07	0	0	0	0	1	4	0	0	0	1
546	1995	1995	0	1	1995	0	1	0	0	0	1	1	16	13	2	1	2	1	2001	6	11	13	2.16667	1.83	223	308	2.12	2.1	2009	14	1	26	22	1.85714	1.57143	307	473	3.33	3.36	0	0	0	0	1	4	0	0	0	1
547	2002	2001	1	1	2002	1	1	0	1	1	1	1	14	9	2	1	1	1	2011	10	9	9	0.9	0.9	65	232	2.62	2.62	2019	18	1	17	19	0.944	1.05556	113	295	2.33	2.4	1	0	0	0	0	4	0	0	0	1
548	1992	1992	0	1	1992	0	1	0	0	0	2	5	25	21	3	1	2.6	1	1998	6	13	19	3.17	2.17	367	632	2.08	2.4	2006	14	1	48	33	3.43	2.35714	1538	1605	2.91	2.85	0	0	0	0	1	4	0	0	0	1
549	1995	1995	0	1	1995	0	1	0	0	0	4	11	17	11	1.5	0	1.5	1	2001	6	4	11	1.83	0.67	11	17	1.5	1.5			0									0	0	0	0	0	4	0	0	0	1
550	2007	2007	1	1	2007	0	1	0	0	0	1	3	53	39	3	1	1	1	2017	10	12	13	1.3	1.2	87	190	3	3			0									1	0	0	0	1	4	0	0	0	1
551	1993	1991	0	1	1993	2	1	1	0	0	2	4	716	684	3	1	2.75	1	1998	7	10	14	2	1.43	1503	1614	3.43	3.62	2003	12	1	34	29	2.83333	2.41667	3495	3722	5.38	4.61	1	0	0	0	1	4	0	0	0	1
552	2002	2001	1	1	2002	1	1	0	0	0	0	0	0	0	0	0	0	1	2008	7	1	1	0.142857	0.143	0	1	1	1			0									0	0	0	0	0	4	0	0	0	1
553	2007	2006	0	1	2007	1	1	0	1	0	5	5	25	25	1	0	1	1	2013	7	7	16	2.28571	1	94	154	1.38	8.43			0									1	0	0	0	1	4	0	0	0	1
554	2002	2002	0	1	2002	0	1	0	1	1	0	0	0	0	0	0	0	1	2012	10	8	11	1.1	0.8	23	85	1.4	1.5			0									0	0	0	0	1	4	0	0	0	1
555	2007	2003	1	1	2007	4	1	1	0	0	1	1	113	13	1	0	1	1	2013	10	11	15	1.5	1.1	188	498	2.44	3.2	2019	16	1	58	52	3.625	3.25	635	3.25	7.58	7.58	0	0	0	0	1	4	0	0	0	1
556	2007	2006	0	1	2007	1	1	0	0	0	8	9	470	173	3.25	1	3.43	1	2012	6	32	34	5.667	5.33	632	1831	3.65	3.62	2019	13	1	76	74	5.85	5.69231	1164	2364	5.85	5.91	1	0	0	0	0	4	0	0	0	1
557	1999	1988	1	1	1999	11	1	1	0	0	0	0	0	0	0	0	0	0													0									0	0	0	0	1	4	0	0	0	1
558	2001	2001	0	1	2001	0	1	0	0	0	3	3	201	175	4.67	1	4.67	0													0									1	0	0	0	1	4	0	0	0	1
559	2007	2007	0	1	2007	0	1	0	0	0	0	0	0	0	0	0	0	0													0									1	0	0	0	1	4	0	0	0	1
560	2006	2005	1	1	2006	1	1	0	0	0	3	3	237	77	2.33	1	2	1	2012	7	22	23	3.28571	3.14	236	573	2.64	2.88			0									0	0	0	0	1	4	0	0	0	1
561	2006	2005	0	1	2006	1	1	0	0	0	0	0	0	0	0	0	0	0													0									0	0	0	0	0	4	0	0	0	1
562	1993	1992	1	1	1993	1	1	0	1	1	0	0	0	0	0	0	0	0													0									0	0	1	1	1	4	0	0	0	1
563	1994	1994	1	1	1994	0	1	0	0	0	0	0	0	0	0	0	0	1	2004	10	2	4	0.4	0.2	18	41	1	1	2010	16	1	6	6	0.375	0.375	20	60	6	5	0	0	0	0	0	4	0	0	0	1
564	1994	1993	0	1	1994	1	1	0	0	0	1	1	4	4	2	1	2	0													0									0	0	0	0	0	4	0	0	0	1
565	2009	2003	0	1	2009	6	1	1	0	0	19	19	2847	595	8.75	1	9.93	1	2015	12	36	36	3	3	818	3908	9.6	8.73			0									0	0	0	0	1	4	0	0	0	1
566	1999	1998	1	1	1999	1	1	0	0	0	0	0	0	0	0	0	0	1	2009	11	3	5	0.454545	0.273	18	63	3	3			0									0	0	0	0	0	4	0	0	0	1
567	1994	1994	0	1	1994	0	1	0	1	0	0	0	0	0	0	0	0	0													0									1	0	0	0	1	4	0	0	0	1
568	2001	2001	0	1	2001	0	1	0	0	0	1	1	58	40	2	1	2	1	2007	6	10	16	2.66667	1.67	321	262	4.4	4.11	2012	11	1	35	31	3.18182	2.81818	407	738	4.85	4.7	0	0	0	0	1	4	0	0	0	1
569	1999	1999	0	1	1999	0	1	0	0	0	1	2	6	4	2	1	1	0													0									0	0	0	0	1	4	0	0	0	1
570	2009	2004	0	1	2009	5	1	1	0	0	9	11	527	392	5.56	1	5.4	1	2015	11	25	26	2.36364	2.27	555	835	5.17	5.5			0									0	0	0	0	1	4	0	0	0	1
571	2003	2002	1	1	2003	1	1	0	0	0	1	1	14	8	3	1	3	1	2009	7	10	6	0.857143	1.43	63	301	2.5	2.22	2018	16	1	24	26	1.5	1.625	302	526	3.35	2.67	0	0	0	0	0	4	0	0	0	1
572	1998	1993	0	1	1998	5	1	1	0	0	11	6	2179	172	5	1	3	1	2003	10	24	37	3.7	2.4	1699	3236	4	6.33	2007	14	1	66	47	4.71	3.35714	2219	4227	4.92	5.06	0	0	0	0	1	4	0	0	0	1
573	2001	2000	0	1	2001	1	1	0	0	0	2	6	145	117	3	1	2.75	1	2007	7	9	23	3.28571	1.29	302	433	2	2.43	2014	14	1	47	34	3.61538	2.61538	388	889	3.88	4.22	1	0	0	0	1	4	0	0	0	1
574	2002	1999	1	1	2002	3	1	1	1	1	4	1	216	9	2	1	1	1	2007	8	8	9	1.125	1	169	282	3.8	3.25			0									0	0	0	0	1	4	0	0	0	1
575	1993	1992	0	1	1993	1	1	0	0	0	6	4	1388	199	4	1	4.4	0											1997	5	1	16	12	3.2	2.4	1779	2123	4.14	4.67	0	0	0	0	0	4	0	0	0	1
576	1998	1997	0	1	1998	1	1	0	2	1	2	3	25	18	1	0	1	1	2005	8	6	9	1.125	0.75	56	91	1.33	1	2016	19	1	29	26	1.526	1.0526	184	424	2.67	2.65	0	0	0	0	0	4	0	0	0	1
577	1994	1993	0	1	1994	1	1	0	0	0	0	0	0	0	0	0	0	0													0									1	0	0	0	1	4	0	0	0	1
578	1991	1987	0				0											1	1997	10	11	11	1.1	0	0	0	1.09	1.09	2010	23	1	56	33	5.6	3.3	37	57	1.44	1.75	0	0	0	0	1	4	0	0	0	1
579	2000	1999	1	1	2000	1	1	0	0	0	2	4	71	48	1	0	1	1	2006	7	7	12	1.71429	1	123	221	2.57	1.6			0									1	0	0	0	1	4	0	0	0	1
580	2002	2002	1	1	2002	0	1	0	0	0	1	2	24	24	1	0	1.5	1	2008	6	5	10	1.66667	0.833	97	131	2.33	3			0									1	0	0	0	1	4	0	0	0	1
581	2003	1992	1				0											1	2003	11	28	32	2.91	2.55	806	1312	2.81	4.14	2011	19	1	72	70	3.79	3.68421	1318	2462	5.65	6.23	0	0	0	0	0	4	0	0	0	1
582	1991	1988	0	1	1991	3	1	1	0	0	1	1	1	1	4	1	4	1	1995	7	5	4	0.571429	0.714	9	16	2	2.5			0									0	0	0	0	1	4	0	0	0	1
583	2006	2006	0	1	2006	0	1	0	0	0	1	1	10	9	2	1	2	1	2015	9	16	14	1.55556	1.78	170	290	2.58	2			0									0	0	0	0	1	4	0	0	0	1
584	1998	1996	0	1	1998	2	1	1	0	0	0	0	0	0	0	0	1	1	2003	7	2	9	1.28571	0.286	111	216	1.25	1	2011	15	1	20	6	1.33	0.4	525	365	1	1.5	1	1	1	1	1	5	0	0	0	0
585	2000	1996	0	1	2000	4	1	1	0	0	2	1	28	2	1	0	1	1	2006	10	3	11	1.1	0.3	107	83	1.17	2	2015	19	1	38	16	2	0.842105	172	290	2.47	1.64	1	1	1	0	1	5	0	0	0	0
586	1998	1996	0	1	1998	2	1	1	1	1	3	3	166	0	1.67	0	1.43	1	2004	8	6	13	1.625	0.75	180	261	2.5	3	2015	19	1	28	18	1.47368	0.947368	220	358	1.31	1.75	1	0	1	0	1	5	0	0	0	0
587	1997	1992	0	1	1997	5	1	1	1	1	1	5	3	1	1	0	1	1	2003	11	3	13	1.18182	0.273	32	43	1	1	2013	21	1	20	5	0.952381	0.238095	48	81	1.25	1	1	0	1	1	1	5	0	0	0	0
588	2007	1998	1	1	2007	9	1	1	0	0	1	3	138	97	5	1	2.33	0													0									1	1	0	0	1	5	0	0	0	0
589	2004	2003	0	1	2004	1	1	0	0	0	5	6	239	234	2.8	1	2.5	1	2012	9	19	19	2.11111	2.11	674	922	2.55	2.64			0									0	1	1	0	1	5	0	0	0	0
590	1992	1992	1	1	1992	0	1	0	0	0	3	2	964	47	5	1	4.25	1	1999	7	9	8	1.14286	1.29	144	1132	1	1.17			0									1	1	1	0	0	5	0	0	0	0
591	2004	2004	0	1	2004	0	1	0	0	0	1	2	36	28	1	0	1	1	2010	6	9	14	2.33	1.5	252	360	1	1	2020	16	1	29	17	1.93	1.0625	336	425	2.47	2	0	1	1	0	1	5	0	0	0	0
592	2003	2001	0	1	2003	2	1	1	1	1	7	12	79	343	5.14	1	4.11	1	2012	11	41	56	5.091	3.727	2050	2209	4.56	4.62	2015	14	1	67	51	4.78571	3.64286	2146	2417	3.92	6.2	0	1	0	0	0	5	0	0	0	0
593	2010	2007	0	1	2010	3	1	1	0	0	9	5	238	79	2.22	1	2.11	1	2014	7	15	14	2	2.14	225	431	3.6	3.5			0									0	1	1	0	1	5	0	0	0	0
594	1996	1996	1	1	1996	0	1	0	1	1	1	1	54	49	1	0	1.5	1	2004	8	3	8	1	0.375	224	172	2.11	1	2017	21	1	19	11	0.904762	0.52381	323	392	2.11	2.25	1	1	1	0	1	5	0	0	0	0
595	1991	1991	0	1	1991	0	1	0	1	1	1	4	1	46	5	1	1.33	1	1998	7	8	15	2.14286	1.14	187	150	1.62	1.29			0									1	1	1	0	1	5	0	0	0	0
596	2000	1999	1	1	2000	1	1	0	0	0	2	2	53	38	1	0	1	1	2012	13	10	10	0.909091	0.909	102	161	2.14	2.38			0									1	1	0	0	1	5	0	0	0	0
597	2004	1985	0				0											1	2008	23	39	38	1.65217	1.7	2370	2879	2.72	2.72	2015	30	1	48	47	1.6	1.56667	2462	3192	6.78	6.12	0	0	0	0	1	1	1	0	0	0
598	2009	2009	0	1	2009	0	1	0	0	0	3	3	58	41	3	1	2.67	1	2015	6	8	8	1.33333	1.33	64	103	1.75	2.2			0									0	0	0	0	1	1	1	0	0	0
599	2007	2002	0	1	2007	5	1	1	0	0	0	0	0	0	0	0	0	1	2013	11	2	2	0.181818	0.182	8	19	1	6			0									0	0	0	0	1	1	1	0	0	0
600	2008	2008	1	1	2008	0	1	0	0	0	0	1	0	21	0	0	2	1	2014	6	3	4	0.666667	0.5	30	17	2.33	2.33			0									0	0	0	0	1	1	1	0	0	0
601	2005	1992	0	1	2005	13	1	1	1	0	9	13	18	26	2	1	1.8	1	2010	18	11	15	0.833	0.611	28	20	1	1	2014	22	1	17	13	0.773	0.590909	36	24	1	2	0	0	0	0	0	1	1	0	0	0
602	2009	2007	0	1	2009	2	1	1	0	0	1	1	5	3	3	1	3	0													0									0	0	0	0	0	1	1	0	0	0
603	2002	2000	0	1	2002	2	1	1	0	0	1	4	12	95	4	1	3.25	1	2007	7	12	17	2.43	1.71	578	855	6.4	5.38	2017	17	1	32	20	1.88	1.17647	705	1125	8.2	7.57	1	0	0	0	1	5	0	0	0	0
604	2002	2000	1	1	2002	2	1	1	0	0	1	0	50	0	2	1	2	1	2009	9	3	3	0.333333	0.333	80	118	1	1			0									0	0	0	0	1	5	0	0	0	0
605	1999	1991	0				0											1	1999	8	3	7	0.875	0.375	11	211	4	3.67	2005	14	1	12	7	0.857143	0.5	218	362	4	3.5	0	0	0	0	1	5	0	0	0	0
606	2003	2001	0	1	2003	2	1	1	0	0	1	1	13	0	5	1	2	1	2010	9	5	7	0.777778	0.556	16	28	2.83	3.25			0									0	0	0	0	0	5	0	0	0	0
607	1999	1997	0	1	1999	2	1	1	1	1	4	3	109	51	3.5	1	2	1	2006	9	34	17	1.88889	3.77	625	2283	2.92	3.4	2010	13	1	26	59	2	4.53846	689	3059	4.83	3.75	0	0	0	0	0	5	0	0	0	0
608	2009	2006	1	1	2009	3	1	1	0	0	1	2	4	4	1	0	1	0													0									1	0	0	0	1	5	0	0	0	0
609	2004	2001	0	1	2004	3	1	1	0	0	6	2	513	265	3	1	2	1	2012	11	20	8	0.727273	1.82	374	1299	5	5.71	2020	19	1	33	44	1.74	2.31579	900	1856	8.83	7.23	0	0	0	0	0	5	0	0	0	0
610	1997	1993	1	1	1997	4	1	1	0	0	0	1	0	0	0	0	1	1	2006	13	0	4	0.307692	0	0	0	1	1			0									0	0	0	0	0	5	0	0	0	0
611	2003	2003	0	1	2003	0	1	0	0	0	1	1	0	0	1	0	1	1	2012	9	1	1	0.111111	0	0	0	1	1			0									0	0	0	0	0	5	0	0	0	0
612	2004	2001	0	1	2004	3	1	1	0	0	0	0	0	0	0	0	0	0													0									0	0	0	0	0	5	0	0	0	0
613	1993	1993	0	1	1993	0	1	0	0	0	0	0	0	0	0	0	0	0													0									0	0	0	0	1	5	0	0	0	0
614	1992	1972	0				0											0											1992	20	1	34	24	1.7	1.2	420	456	3	3.54	0	0	0	0	1	5	0	0	0	0
615	2009	2008	0	1	2009	1	1	0	0	0	2	2	319	127	5	1	4	0											2013	5	1	8	8	1.6	1.6	198	459	3.4	3.67	1	0	0	0	1	5	0	0	0	0
616	2005	2005	0	1	2005	0	1	0	0	0	3	3	104	87	4	1	4	1	2011	6	17	17	2.83333	2.83	408	545	3.91	5.29	2017	12	1	28	30	2.333	2.5	442	650	5.27	5.38	0	0	0	0	0	5	0	0	0	0
617	2006	2003	0	1	2006	3	1	1	0	0	1	4	26	81	3	1	2	1	2013	10	9	10	1	0.9	138	175	2.67	1.75	2018	15	1	15	13	1	0.866667	275	298	3.4	2.75	0	0	0	0	1	5	0	0	0	0
618	1996	1993	0	1	1996	3	1	1	1	1	8	17	169	71	1.25	0	1.18	1	2006	13	21	45	3.462	1.0256	522	643	3.94	4.08	2010	17	1	57	31	3.353	1.82353	613	849	4.27	4	0	0	0	0	0	5	0	0	0	0
619	2006	2004	0	1	2006	2	1	1	0	0	1	1	135	83	4	1	6	1	2012	8	5	6	0.75	0.625	293	206	4.5	4.5	2019	15	1	18	17	1.2	1.13333	481	509	9.58	9.25	0	0	0	0	1	5	0	0	0	0
620	1998	1996	1	1	1998	2	1	1	0	0	0	0	0	0	0	0	1	1	2006	10	1	6	0.6	0.1	0	0	1	1			0									0	0	0	0	0	5	0	0	0	0
621	1993	1993	0	1	1993	0	1	0	0	0	4	7	206	115	5	1	6.33	1	1999	6	11	19	3.16667	1.83	456	578	3.5	5	2007	14	1	30	19	2.143	1.35714	456	980	4.17	4.75	0	0	0	0	1	5	0	0	0	0
622	2007	2007	0	1	2007	0	1	0	0	0	0	0	0	0	0	0	0	0													0									0	0	0	0	0	5	0	0	0	0
623	1991	1991	0	1	1991	0	1	0	1	1	2	2	448	364	2.5	1	2.5	0													0									1	1	0	0	1	5	0	0	0	0
624	2004	2003	1	1	2004	1	1	0	0	0	0	0	0	0	0	0	0	0											2011	8	1	0	0	0	0	0	0	0	0	1	0	0	0	1	5	0	0	0	0
625	2002	1996	0	1	2002	6	1	1	1	0	1	2	2	0	3	1		1	2009	13	3	4	0.307692	0.231	3	5	2	1	2014	18	1	5	4	0.277778	0.222222	3	5	1	1	0	0	0	0	0	5	0	0	0	0
626	1993	1989	1	1	1993	4	1	1	0	0	1	4	38	0	2	1	222	1	1999	10	2	9	0.9	0.2	0	182	1	1	2013	24	1	15	4	0.625	0.166667	0	220	1.4	2	0	0	0	0	0	5	0	0	0	0
627	2006	2005	0	1	2006	1	1	0	0	0	2	2	102	79	2.5	1	2.5	1	2012	7	22	26	3.71429	3.14	1346	2348	4.5	4.79	2019	14	1	54	50	3.857	3.57143	1727	2947	7.67	8.54	0	0	0	0	1	5	0	0	0	0
628	2000	1995	1	1	2000	5	1	1	0	0	7	3	164	53	3.29	1	1.33	1	2007	12	10	9	0.75	0.833	87	184	2.25	2.33	2014	19	1	19	13	1	0.684211	97	2.21	2.33	2	0	0	0	0	0	5	0	0	0	0
629	2009	2009	0				0											1	2009	0	5	4			28	470	3.25	9.6			0									0	0	0	0	1	5	0	0	0	0
630	2010	2007	0	1	2010	3	1	1	0	0	8	11	231	154	6.25	1	4.56	1	2017	10	25	27	2.7	2.5	246	494	5.46	5.35			0									1	0	0	0	1	2	0	1	0	0
631	2007	2007	0	1	2007	0	1	0	0	0	2	2	251	67	2.5	1	2	1	2013	6	9	10	1.66667	1.5	235	829	1	2.71			0									1	0	0	0	1	3	0	0	1	0
632	2000	2000	0	1	2000	0	1	0	1	1	5	9	392	86	1.4	0	2.36	1	2009	9	12	25	2.77778	1.33	319	582	1.92	2.52	2016	16	1	36	18	2.25	1.125	400	624	1.92	2	0	0	0	0	1	3	0	0	1	0
633	1999	1997	0	1	1999	2	1	1	0	0	2	2	46	46	1.5	0	1.5	0													0									0	0	0	0	1	3	0	0	1	0
634	2000	1996	1	1	2000	4	1	1	1	0	2	2	111	60	2	1	2	1	2014	18	14	15	0.8333	0.778	267	354	3.88	3.67	2020	24	1	20	19	0.8333	0.7917	329	350	8.8	9.6	1	0	0	0	1	3	0	0	1	0
635	2000	1999	0	1	2000	1	1	0	0	0	1	1	21	15	1	0	1	1	2007	8	4	9	1.125	0.5	85	92	1	1	2015	16	1	26	5	1.62	0.3125	154	92	1	1	1	0	0	0	0	3	0	0	1	0
636	1998	1997	1	1	1998	1	1	0	0	0	3	4	52	28	1.67	0	1.67	1	2004	7	13	21	3	1.86	667	1530	1.38	2.58	2014	17	1	43	32	2.52941	1.88235	791	1857	4.3	4.45	1	0	0	0	1	3	0	0	1	0
637	2006	2003	1	1	2006	3	1	1	0	0	0	1	0	29	0	0	1	1	2013	10	4	10	1	0.4	196	292	2.38	3.75			0									0	0	0	0	0	3	0	0	1	0
638	1998	1997	0	1	1998	1	1	0	1	0	1	6	1	0	2	1	2.17	1	2007	10	5	8	0.8	0.5	5	115	2	1.67	2019	22	1	15	12	0.6818	0.545455	21	131	3.83	3.43	0	0	0	0	1	3	0	0	1	0
639	2003	2001	1	1	2003	2	1	1	0	0	1	1	20	16	4	1	4	1	2009	8	6	9	1	0.667	249	559	2.67	1.8			0									0	0	0	0	0	3	0	0	1	0
640	1998	1998	1	1	1998	0	1	0	0	0	0	0	0	0	0	0	0	1	2005	7	3	4	0.571429	0.429	38	38	1.5	1.67			0									1	0	0	0	0	3	0	0	1	0
641	2005	2005	0	1	2005	0	1	0	0	0	3	5	103	231	3.67	1	3.4	0													0									0	0	0	0	0	3	0	0	1	0
642	2000	1999	1	1	2000	1	1	0	0	0	2	3	17	6	1	0	1	1	2007	8	8	12	1.5	1	200	508	1.24	1	2017	18	1	20	17	1.11111	0.944444	308	921	1.14	1.38	1	0	0	0	0	3	0	0	1	0
643	2001	2002	0	1	2001	-1	1	0	0	0	0	0	0	0	0	0	0	1	2008	6	7	10	1.66667	1.17	6	16	1	1			0									0	0	0	0	0	3	0	0	1	0
644	2009	2008	0	1	2009	1	1	0	0	0	6	11	156	155	4.5	1	5.29	1	2014	6	15	19	3.16667	2.5	260	381	4.25	5.5			0									0	0	0	0	0	3	0	0	1	0
645	1991	1988	1	1	1991	3	1	1	0	0	3	8	32	12	2.33	1	2.4	1	1995	7	24	44	6.28571	3.43	323	346	2.8	2.58	2004	16	1	77	41	4.8125	2.5625	675	761	2.3	2.94	0	0	0	0	1	3	0	0	1	0
646	2005	2004	1	1	2005	1	1	0	0	0	4	6	788	465	5.5	1	2	1	2011	7	14	17	2.42857	2	659	1188	4	6.11			0									1	0	0	0	1	3	0	0	1	0
647	1993	1993	0	1	1993	0	1	0	0	0	1	1	69	64	1	0	1	1	1999	6	4	6	1	0.667	173	177	1.2	1	2013	20	1	13	11	0.65	0.55	467	441	1.5	2	1	0	0	0	1	3	0	0	1	0
648	2001	1999	0	1	2001	2	1	1	0	0	1	0	135	0	1	0	1	1	2008	9	6	9	1	0.667	230	542	1.67	1.6			0									1	0	0	0	1	3	0	0	1	0
649	1997	1997	0	1	1997	0	1	0	0	0	0	2	0	4	0	0	4	1	2003	6	2	4	0.666667	0.333	21	2.6	3.5	3.5			0									1	0	0	0	0	3	0	0	1	0
650	1996	1995	0	1	1996	1	1	0	1	1	2	2	106	67	1.5	0	1	1	2004	9	16	23	2.55556	1.78	632	582	2.06	2.14	2015	20	1	46	33	2.3	1.65	1232	1503	2.67	2.76	1	0	0	0	1	3	0	0	1	0
651	2002	2000	0	1	2002	2	1	1	0	0	9	5	1211	264	3.67	1	2.88	1	2008	8	29	32	4	3.62	1938	2770	3.67	3.74			0									0	0	0	0	0	3	0	0	1	0
652	2010	2009	0	1	2010	1	1	0	1	1	6	6	327	234	3	1	3.43	1	2016	7	10	8	1.14286	1.43	236	379	3.5	3.25			0									0	0	0	0	1	3	0	0	1	0
653	2008	2006	0	1	2008	2	1	1	1	1	4	13	458	748	2.75	1	4.17	1	2014	8	69	78	9.75	8.62	1722	3470	5.6	4.97	2018	12	1	123	116	10.25	9.66667	2459	4503	5.15	4.12	0	0	0	0	0	3	0	0	1	0
654	2003	2003	0	1	2003	0	1	1	2	1	3	3	2	2	3.33	1	3.33	1	2013	10	4	6	0.6	0.4	85	135	4	4.25	2017	14	1	6	4	0.428571	0.2857	111	135	3.67	0	0	0	0	0	1	3	0	0	1	0
655	2007	2002	1	1	2007	5	1	1	0	0	0	0	0	0	0	0	0	1	2016	14	6	6	0.4286	0.4286	10	21	6.25	6			0									0	0	0	0	0	3	0	0	1	0
656	2008	2007	0	1	2008	1	1	0	0	0	4	4	62	67	3	1	3	1	2019	12	8	9	0.75	0.667	69	110	2.4	3			0									0	0	0	0	0	3	0	0	1	0
657	2005	2002	0	1	2005	3	1	1	0	0	1	0	19	0	2	1	2	1	2011	9	8	9	1	0.889	45	124	3.4	2.43			0									0	0	0	0	0	3	0	0	1	0
658	2009	2007	0	1	2009	2	1	1	0	0	1	1	26	10	1	0	1	1	2013	6	12	9	1.5	2	23	142	1.88	1.82	2019	12	1	16	19	1.78	1.583	46	165	2.29	2.29	1	0	0	0	1	3	0	0	1	0
659	2005	2003	0	1	2005	2	1	1	0	0	3	7	770	698	4	1	3.43	1	2012	9	8	14	1.55556	0.889	995	1229	2.29	2.6	2017	14	1	17	11	1.21429	0.785714	1028	1333	6.67	2.5	0	0	0	0	0	3	0	0	1	0
660	2007	2003	0	1	2007	4	1	1	0	0	6	4	340	0	3.83	1	3	1	2013	10	17	14	1.4	1.7	190	604	4.14	4.27	2018	15	1	25	31	1.67	2.06667	452	879	4.4	6.92	0	0	0	0	1	3	0	0	1	0
661	2006	2004	1	1	2006	2	1	1	0	0	2	6	24	19	1	0	1	1	2008	4	4	11	2.75	1	29	175	1.2	1	2017	13	1	18	8	1.385	0.615385	79	352	2.67	3.75	1	0	0	0	1	3	0	0	1	0
662	2009	2007	1	1	2009	2	1	1	0	0	2	1	13	4	1	0	1	0													0									0	0	0	0	0	3	0	0	1	0
663	2007	1991	0	1	2007	16	1	1	0	0	12	28	818	921	6.67	1	6.36	1	2014	23	24	48	2.08696	1.04	1369	1104	6	5.55	2018	27	1	59	34	2.185	1.25926	1426	1200	6	6	0	0	0	0	1	3	0	0	1	0
664	2007	2007	0	1	2007	0	1	0	0	0	3	6	294	144	1.67	0	3.4	1	2013	6	18	23	3.83333	3	335	1083	7.75	8.57			0									1	1	1	0	1	3	0	0	1	0
665	2003	1993	0	1	2003	10	1	1	0	0	3	19	176	146	4.33	1	2.73	1	2005	12	12	29	2.4167	1	903	440	3	4.33	2008	15	1	38	20	2.53333	1.33333	1000	645	3.5	3.62	0	1	1	1	0	3	0	0	1	0
666	1991	1991	1	1	1991	0	1	0	1	1	1	1	22	19	4	1	3	1	2000	9	7	13	1.44444	0.778	240	278	4.33	1.83	2008	17	1	27	17	1.58824	1	480	630	3.44	4.3	1	1	1	1	1	3	0	0	1	0
667	2005	1999	0	1	2005	6	1	1	0	0	10	10	120	96	1.8	0	1.6	1	2011	12	23	23	1.91667	1.92	221	338	1.73	2.92			0									0	1	1	0	1	3	0	0	1	0
668	2001	2002	1	1	2001	-1	1	0	1	0	0	0	0	0	0	0	0	1	2014	12	21	21	1.75	1.75	264	539	3.21	3.43	2020	18	1	32	29	1.78	1.61111	330	586	2.73	3.38	1	1	0	0	1	3	0	0	1	0
669	1995	1995	1	1	1995	0	1	0	0	0	1	2	32	28	2	1	2	1	2001	6	5	8	1.33333	0.833	82	91	1	1	2010	15	1	15	11	1	0.733333	163	342	1.43	1.5	1	1	1	0	1	3	0	0	1	0
670	1999	1997	0	1	1999	2	1	1	1	0	1	3	12	8	2	1	2.5	1	2010	13	5	8	0.615385	0.385	47	50	5.67	5.75	2017	20	1	8	5	0.4	0.25	47	50	3.86	0	0	1	0	0	1	3	0	0	1	0
671	2006	2006	1	1	2006	0	1	0	0	0	0	0	0	0	0	0	0	1	2014	8	7	6	0.75	0.875	20	138	1.67	1.57			0									1	1	1	0	1	3	0	0	1	0
672	1991	1990	0	1	1991	1	1	0	1	1	4	4	56	47	1.75	0	1.5	1	1996	6	9	10	1.66667	1.5	501	626	2.83	2.4	2017	27	1	33	32	1.941	1.882	1168	1490	3.7	3.56	0	1	0	0	1	3	0	0	1	0
673	1996	1995	0	1	1996	1	1	0	0	0	2	2	132	76	2.5	1	2.2	1	2004	9	4	6	0.666667	0.444	104	164	1	2.5	2010	15	1	8	6	0.533333	0.4	106	209	2.5	2.5	1	1	0	0	1	3	0	0	1	0
674	1994	1994	0	1	1994	0	1	0	0	0	2	4	248	343	3	1	2.67	1	2001	7	11	16	2.28571	1.57	807	737	2.78	2.78	2020	26	1	33	28	1.27	1.07692	2676	1268	2.5	2.69	1	1	1	0	1	3	0	0	1	0
675	1997	1997	0	1	1997	0	1	0	1	1	4	8	111	90	3	1	2.88	1	2005	8	20	30	3.75	2.5	754	882	3.38	3.69	2010	13	1	47	35	3.62	2.69231	1037	1653	4.09	4.07	1	1	1	1	0	3	0	0	1	0
676	2007	2007	1	1	2007	0	1	0	0	0	2	2	86	48	3.5	1	3.5	1	2013	6	13	16	2.66667	2.17	113	370	3.78	4.09			0									1	1	1	0	1	3	0	0	1	0
677	1995	1993	1	1	1995	2	1	1	0	0	3	3	8	8	1	0	1	1	2000	7	10	13	1.85714	1.43	71	114	1.57	2	2005	12	1	28	22	2.33333	1.83333	230	310	1.64	1.67	1	1	1	1	1	3	0	0	1	0
678	2001	2000	0	1	2001	1	1	0	0	0	3	6	110	81	3.33	1	3.5	1	2007	7	12	20	2.85714	1.71	600	1013	4.55	5.29			0									0	1	1	0	1	3	0	0	1	0
679	2003	2005	0	1	2003	-2	1	0	1	0	2	5	25	21	1.5	0	1.6	1	2014	9	9	15	1.67	1	84	141	3.3	4	2015	10	1	17	11	1.7	1.1	90	157	4.67	4.5	0	1	0	0	1	3	0	0	1	0
680	2003	2003	0	1	2003	0	1	0	0	0	0	0	0	0	0	0	0	1	2009	6	23	25	4.17	3.83	1306	1527	3.18	3.3	2016	13	1	58	55	4.46	4.23077	1663	2088	3.14	2.96	1	1	1	1	1	3	0	0	1	0
681	2006	2006	1	1	2006	0	1	0	0	0	0	2	0	56	0	0	2	1	2014	8	12	14	1.75	1.5	169	192	2.67	2.33			0									1	1	1	0	1	3	0	0	1	0
682	1994	1992	0	1	1994	2	1	1	0	0	1	2	49	0	1	0	1	1	1999	7	6	7	1	0.857	103	234	1.25	1.4	2019	27	1	16	14	0.5926	0.518519	627	539	2.33	2.12	0	1	1	0	1	3	0	0	1	0
683	1991	1987	0				0											1	1993	6	5	5	0.833333	0.833	49	59	2.6	2	2003	16	1	34	23	2.125	1.4375	647	805	2.77	2.61	0	1	0	0	1	3	0	0	1	0
684	1991	1989	1	1	1991	2	1	1	0	0	2	1	192	107	1.5	0	1	0													0									1	1	0	0	1	3	0	0	1	0
685	2005	2003	0	1	2005	2	1	1	0	0	2	1	41	8	2.5	1	2.5	1	2011	8	8	10	1.25	1	89	146	2.25	2.33	2017	14	1	52	22	3.71429	1.57143	704	382	3.36	2.86	1	1	1	0	1	3	0	0	1	0
686	2000	1999	0	1	2000	1	1	0	1	1	0	5	0	150	0	0	1	1	2006	7	12	28	4	1.71	461	453	1.29	1.17	2012	13	1	42	24	3.23077	1.84615	529	589	1	1	1	1	0	0	1	3	0	0	1	0
687	1991	1991	0	1	1991	0	1	0	0	0	2	3	27	23	2	1	1.67	1	1997	6	8	10	1.67	1.33	86	85	1.33	1.5	2008	17	1	16	13	0.529412	0.764706	223	405	1.5	1.6	1	1	1	0	1	3	0	0	1	0
688	2009	2009	0	1	2009	0	1	0	0	0	4	7	116	127	1.75	0	1.83	1	2014	5	11	18	3.6	2.2	200	268	1.29	1.86			0									1	1	1	0	1	3	0	0	1	0
689	1997	1996	1	1	1997	1	1	0	1	1	1	6	48	58	1	0	1	1	2002	6	6	17	2.83333	1	385	354	1.67	2.2	2007	11	1	28	15	2.54545	1.36364	744	812	1.44	1.89	0	1	0	0	1	3	0	0	1	0
690	1995	1995	1	1	1995	0	1	0	1	1	0	0	0	0	0	0	0	1	2004	9	5	6	0.666667	0.556	18	25	1.5	1.8			0									0	0	1	0	1	3	0	0	1	0
691	1994	1992	0	1	1994	2	1	1	0	0	2	3	39	35	1	0	1	1	1997	5	7	18	3.6	1.4	790	1122	1	1	2002	10	1	36	15	3.6	1.5	936	1300	1	1.12	0	1	1	1	1	3	0	0	1	0
692	2003	2003	1	1	2003	0	1	0	0	0	2	2	236	156	2.5	1	2.5	1	2011	8	18	23	2.875	2.25	762	822	1.5	1.36	2016	13	1	38	23	2.92308	1.76923	1368	957	2	4.4	0	1	1	1	1	3	0	0	1	0
693	1997	1997	1	1	1997	0	1	0	0	0	1	2	9	12	2	1	2	1	2004	7	4	5	0.714	0.571	152	256	1.4	1	2019	22	1	22	15	1	0.681818	356	441	1.88	2.09	0	1	1	0	1	3	0	0	1	0
694	2000	2000	0	1	2000	0	1	0	0	0	2	6	99	71	1.5	0	1.5	1	2006	6	9	14	2.33333	1.5	256	577	1.33	1	2015	15	1	26	18	1.73333	1.2	334	875	1.27	1.44	1	1	1	1	1	3	0	0	1	0
695	1999	1999	1	1	1999	0	1	0	0	0	2	2	248	207	2.5	1	2.5	1	2005	6	11	10	1.66667	1.83	478	615	5.86	6.11			0									0	1	1	0	1	3	0	0	1	0
696	1991	1992	0	1	1991	-1	1	0	0	0	1	1	8	16	3	1	1	1	1997	5	7	10	2	1.4	39	50	1.25	2	2011	19	1	28	15	1.47368	1.0714	125	167	1.17	1.38	0	0	0	1	1	3	0	0	1	0
697	2006	2007	1	1	2006	-1	1	0	1	1	1	1	56	20	2	1	1	1	2012	5	7	7	1.4	1.4	93	308	1.43	1.5			0									1	0	1	0	1	3	0	0	1	0
698	1994	1994	1	1	1994	0	1	0	0	0	0	0	0	0	0	0	0	0													0									1	1	0	0	1	3	0	0	1	0
699	2005	2003	0	1	2005	2	1	1	0	0	6	4	20	12	1	0	1	1	2011	8	9	11	1.375	1.12	17	26	1	1			0									0	1	1	0	1	3	0	0	1	0
700	2004	2004	1	1	2004	0	1	0	0	0	1	3	35	21	1	0	1	1	2010	6	8	18	3	1.33	138	332	1.23	1.57	2016	12	1	25	17	2.08333	1.41667	183	461	1.57	1.33	0	1	1	0	1	3	0	0	1	0
701	1994	1993	1	1	1994	1	1	0	0	0	0	0	0	0	0	0	0	1	2000	7	3	8	1.14286	0.429	47	77	1.88	3.33			0									1	0	0	0	1	1	1	0	0	0
702	2002	2002	0	1	2002	0	1	0	0	0	5	8	372	238	3	1	2.71	1	2006	4	20	26	6.5	5	984	1291	2.94	2.86	2011	9	1	76	55	8.44	6.11111	1676	2615	3.27	3.08	0	0	0	0	1	1	1	0	0	0
703	1998	1998	0	1	1998	0	1	0	1	1	0	0	0	0	0	0	0	1	2005	7	12	14	2	1.71	366	391	2.92	3.5	2010	12	1	46	39	3.83333	3.25	699	1115	5	5.83	0	0	0	0	1	1	1	0	0	0
704	2005	2003	1	1	2005	2	1	1	0	0	0	1	0	35	0	0	2	1	2012	9	3	7	0.777778	0.333	61	166	1.5	1.67	2020	17	1	11	7	0.647	0.411765	126	231	2.25	2.25	1	0	0	0	1	1	1	0	0	0
705	2000	1997	0	1	2000	3	1	1	0	0	2	3	99	22	1	0	1	1	2006	9	5	9	1	0.556	125	230	1.17	1.33	2017	20	1	21	13	1.05	0.65	194	296	2	1.12	1	0	0	0	1	1	1	0	0	0
706	1993	1993	0	1	1993	0	1	0	0	0	2	2	33	56	2	1	2	1	2000	7	13	13	1.85714	1.86	194	241	1.3	1.27	2019	26	1	49	44	1.885	1.69231	490	672	3.68	3.73	0	0	0	0	1	1	1	0	0	0
707	2008	2008	1	1	2008	0	1	0	0	0	3	2	129	77	2	1	2.33	1	2014	6	10	11	1.83333	1.67	126	242	1.5	1.57			0									0	0	0	0	1	1	1	0	0	0
708	1994	1994	0	1	1994	0	1	0	0	0	3	4	189	175	3.33	1	3.5	1	2001	7	15	22	3.14286	2.14	682	825	2	2			0									0	0	0	0	1	1	1	0	0	0
709	2005	2005	1	1	2005	0	1	0	1	0	0	0	0	0	0	0	4	1	2011	6	6	3	0.5	1	89	194	2.57	2.33	2018	13	1	12	13	0.923	1	68	322	2.5	2.71	1	0	0	0	1	1	1	0	0	0
710	2010	2008	0	1	2010	2	1	1	1	1	8	8	334	220	4.26	1	4.29	0													0									0	0	0	0	1	1	1	0	0	0
711	2009	2009	1	1	2009	0	1	0	0	0	1	2	29	9	1	0	1	1	2015	6	7	8	1	0.875	41	155	1.14	1.17			0									0	0	0	0	1	1	1	0	0	0
712	2001	2001	0	1	2001	0	1	0	0	0	3	5	1157	964	4	1	3.6	1	2007	6	15	24	4	2.5	2084	2030	2.81	2.17	2015	14	1	52	45	3.71	3.21429	2433	3509	4.55	4.45	0	0	0	0	1	1	1	0	0	0
713	2009	2005	1	1	2009	4	1	1	0	0	3	6	130	81	1	0	2.33	1	2015	10	12	17	1.7	1.2	138	291	1.62	2.11			0									1	0	0	0	1	1	1	0	0	0
714	1991	1990	0	1	1991	1	1	0	0	0	1	1	16	14	1	0	1	1	1998	8	2	6	0.75	0.25	61	72	1.2	2			0									1	0	0	0	1	1	1	0	0	0
715	2010	2009	1	1	2010	1	1	0	0	0	7	6	250	155	1.86	0	2	1	2016	7	15	18	2.57143	2.14	298	375	1.92	2.12			0									0	0	0	0	1	1	1	0	0	0
716	2001	2001	1	1	2001	0	1	0	0	0	1	1	3	2	1	0	1	1	2007	6	5	7	1.16667	0.833	63	138	1	1	2014	13	1	27	15	2.18	1.15385	96	835	3.25	2.4	1	0	0	0	1	1	1	0	0	0
717	2009	2005	1	1	2009	4	1	1	0	0	0	0	0	0	0	0	0	0													0									1	0	0	0	1	1	1	0	0	0
718	2007	2007	0	1	2007	0	1	0	1	1	3	3	605	119	2	1	2	1	2017	10	15	15	1.5	1.5	238	937	1.73	2			0									1	0	0	0	1	1	1	0	0	0
719	2010	2009	1	1	2010	1	1	0	0	0	4	6	144	113	2	1	2.17	1	2015	6	9	9	1.5	1.5	153	221	3.75	3.2			0									0	0	0	0	1	1	1	0	0	0
720	2007	2006	1	1	2007	1	1	0	1	1	1	1	24	27	3	1	3	1	2017	11	16	13	1.18182	1.4	137	499	3.71	4			0									0	0	0	0	0	1	1	0	0	0
721	2008	2007	1	1	2008	1	1	0	0	0	0	0	0	0	0	0	0	0													0									0	0	0	0	1	1	1	0	0	0
722	2007	2004	1	1	2007	3	1	1	1	1	2	3	22	107	4	1	3.67	0													0									0	0	0	0	1	1	1	0	0	0
723	2008	2008	0	1	2008	0	1	0	0	0	2	1	18	8	1.5	0	2	1	2014	6	12	9	1.5	2	134	195	2.2	2.6	2019	11	1	19	21	1.73	1.90909	231	302	2.4	3.44	0	0	0	0	1	1	1	0	0	0
724	2001	2001	0	1	2001	0	1	0	0	0	1	1	11	10	2	1	2	1	2010	9	4	6	0.666667	0.444	18	23	1.6	2	2019	18	1	6	4	0	0.222222	18	23	0	0	0	0	0	0	1	4	0	0	0	1
725	2006	2005	1	1	2006	1	1	0	2	1	0	6	0	11	0	0	3	1	2017	12	15	26	2.17	1.25	173	215	3.95	3.6			0									0	0	0	0	1	4	0	0	0	1
726	2009	2009	1	1	2009	0	1	0	1	1	3	1	57	7	6	1	1	1	2017	8	15	15	1.875	1.875	104	241	3.17	2.92			0									1	0	0	0	1	4	0	0	0	1
727	2001	1985	1	1	2001	16	1	1	0	0	0	0	0	0	0	0	0	0													0									0	0	0	0	1	4	0	0	0	1
728	1992	1991	0	1	1992	1	1	0	1	1	0	1	0	5	0	0	1	1	1999	8	6	12	1.5	0.75	91	82	1.09	1.17	2005	14	1	21	11	1.5	0.785714	180	196	1.78	2.2	1	0	0	0	1	4	0	0	0	1
729	1991	1989	0	1	1991	2	1	1	1	1	1	2	65	106	1	0	1	1	1997	8	6	11	1.375	0.75	195	174	1.83	2	2004	15	1	15	10	1	0.666667	259	371	3	3.25	0	0	0	0	1	4	0	0	0	1
730	1998	2000	0	1	1998	-2	1	0	1	1	0	0	0	0	0	0	0	0													0									0	0	0	0	1	4	0	0	0	1
731	1997	1995	1	1	1997	2	1	1	0	0	2	1	67	45	5	1	6	0													0									0	0	0	0	1	4	0	0	0	1
732	1999	1999	1	1	1999	0	1	0	0	0	2	3	71	57	4.5	1	3.33	1	2004	5	11	13	2.6	2.2	195	285	4.25	4.44	2011	12	1	16	14	1.33333	1.16667	206	335	2.67	2.67	0	0	0	0	0	4	0	0	0	1
733	2009	2009	1	1	2009	0	1	0	0	0	0	0	0	0	0	0	0	1	2013	4	0	0	0	0	0	0					0									0	0	0	0	1	4	0	0	0	1
734	2008	2006	0	1	2008	2	1	1	0	0	3	2	39	24	2.33	1	3	1	2014	8	5	6	0.75	0.625	33	48	1.22	1.5			0									0	0	0	0	1	4	0	0	0	1
735	2000	2000	0	1	2000	0	1	0	0	0	1	2	27	26	3	1	2	1	2005	5	8	14	2.8	1.6	714	1160	3.82	4.14	2011	11	1	39	27	3.54545	2.45455	1020	1980	3.41	3.72	0	0	0	0	0	4	0	0	0	1
736	2007	2007	1	1	2007	0	1	0	1	1	1	1	0	0	1	0	1	1	2015	8	8	5	0.625	1	23	66	1.12	1.29			0									0	0	0	0	1	4	0	0	0	1
737	2009	2009	1	1	2009	0	1	0	0	0	3	2	21	6	4.67	1	4.5	1	2014	5	3	2	0.4	0.6	6	21	4.5	4.5			0									0	0	0	0	1	4	0	0	0	1
738	1997	1995	0	1	1997	2	1	1	0	0	1	3	34	32	1	0	1	1	2003	8	11	14	1.75	1.38	97	200	1.08	1.1	2007	12	1	20	16	1.66667	1.33333	122	254	1.2	1.2	0	0	0	0	1	4	0	0	0	1
739	2005	2001	0	1	2005	4	1	1	0	0	3	1	105	42	1.67	0	2	1	2011	10	11	15	1.5	1.1	224	237	2.1	2.5	2017	16	1	19	15	1.0625	0.9375	230	256	1.19	5.25	0	1	1	0	1	4	0	0	0	1
740	1991	1988	0	1	1991	3	1	1	1	1	0	0	0	0	0	0	0	1	1997	9	2	3	0.333333	0.222	4	6	3	3.5	2012	24	1	18	15	0.75	1	226	584	4	4.22	1	1	0	0	0	4	0	0	0	1
741	2003	2001	0	1	2003	2	1	1	0	0	10	9	935	734	3.56	1	4	1	2009	8	22	22	2.75	2.75	1706	2125	3.58	3.75	2013	12	1	60	56	5	4.66667	3308	4477	7.33	6.74	1	1	1	0	1	4	0	0	0	1
742	2004	2004	1	1	2004	0	1	0	0	0	0	0	0	0	0	0	0	0													0									0	1	0	0	0	4	0	0	0	1
743	2005	2005	0	1	2005	0	1	0	0	0	1	2	13	59	1	0	1	1	2012	7	8	18	2.57143	1.14	454	379	1.57	1.29	2019	14	1	29	16	2.07	1.14286	623	537	1.91	1.88	1	1	1	0	1	4	0	0	0	1
744	1991	1987	0	1	1991	4	1	1	1	1	7	8	31	27	1.33	0	1.29	1	1997	10	18	27	2.7	1.8	161	114	1.46	1.45	2003	16	1	33	19	2.0625	1.1875	201	152	1.5	2	1	1	0	0	1	4	0	0	0	1
745	1994	1994	1	1	1994	0	1	0	0	0	0	1	0	35	0	0	3	1	2003	9	10	14	1.55556	1.11	1167	1999	1.25	1.3	2004	10	1	15	11	1.5	1.1	1240	2112	1	1	1	1	1	1	1	4	0	0	0	1
746	2007	2001	0	1	2007	6	1	1	0	0	12	1	1211	101	2.92	1	3.71	1	2010	9	25	29	3.22222	2.78	1505	1692	6.67	6.42			0									0	1	1	0	0	4	0	0	0	1
747	2006	2006	0	1	2006	0	1	0	0	0	5	4	156	94	3.4	1	3.5	1	2012	6	23	25	4.16667	3.83	668	1098	3.56	3.53	2018	12	1	55	47	4.58	3.91667	1217	1672	4.08	3.95	1	1	1	0	1	4	0	0	0	1
748	2008	2005	0	1	2008	3	1	1	0	0	4	4	15	15	1	0	1	1	2017	12	13	13	1.08	1.083	34	34	1.22	1.22			0									0	1	1	0	1	4	0	0	0	1
749	2001	2001	1	1	2001	0	1	0	0	0	1	2	2	50	1	0	1	1	2007	6	8	15	2.5	1.33	556	35	1.08	1.29	2013	12	1	25	25	2.08333	2.08333	591	591	1.44	1.44	0	1	1	1	1	4	0	0	0	1
750	2004	2001	0	1	2004	3	1	1	0	0	5	2	337	52	4.8	1	4.86	1	2010	9	19	29	3.22222	2.11	721	942	3.54	3.14	2016	15	1	49	39	3.27	2.6	834	1585	6.12	7.95	1	1	1	0	1	4	0	0	0	1
751	1999	1998	0	1	1999	1	1	0	1	1	2	6	655	179	1	0	1	1	2008	10	13	22	2.2	1.3	722	936	1.23	1.36	2012	14	1	33	21	2.36	1.5	1290	2104	1.56	1.75	0	1	0	0	1	4	0	0	0	1
752	2001	2000	1	1	2001	1	1	0	0	0	2	2	124	93	8	1	8	1	2007	7	13	15	2.14286	1.86	368	559	2.5	3.55	2015	15	1	26	22	1.73	1.46667	5.5	750	4.09	3.33	0	1	1	1	1	4	0	0	0	1
753	1991	1991	0	1	1991	0	1	0	0	0	1	4	340	255	1	0	2	1	1996	5	7	17	3.4	1.4	387	447	2	1.67	2001	10	1	29	9	2.9	0.9	728	614	1.14	1	1	1	0	0	1	4	0	0	0	1
754	2009	2003	0	1	2009	6	1	1	1	1	9	11	402	503	4.44	1	5.1	1	2019	16	25	27	1.69	1.56	920	819	5.12	5.62			0									0	1	0	0	1	4	0	0	0	1
755	2002	2000	1	1	2002	2	1	1	1	1	1	0	87	0	3	1	2	1	2009	9	16	20	2.22222	1.78	577	750	2.86	2.8	2015	15	1	35	35	2.33333	2.33333	660	1470	4.43	4.42	0	0	1	1	1	4	0	0	0	1
756	1999	1995	0	1	1999	4	1	1	0	0	21	25	1896	408	3.12	1	2.29	1	2002	7	34	37	5.286	4.86	899	2675	2	2.83	2005	10	1	52	51	4.2	5.1	2036	3769	2.44	2.43	1	1	1	1	1	4	0	0	0	1
757	1997	1995	1	1	1997	2	1	1	0	0	3	1	53	7	1.33	0	1.5	1	2007	12	9	12	1	0.75	125	182	3.5	3.83			0									0	1	0	0	1	4	0	0	0	1
758	1997	1996	0	1	1997	1	1	0	0	0	2	1	36	8	2.5	1	2	0													0									1	1	0	0	1	4	0	0	0	1
759	2003	2002	0	1	2003	1	1	0	1	1	4	6	146	229	3	1	3	1	2010	8	15	19	2.375	1.88	852	365	4.88	4.5			0									1	1	1	0	1	4	0	0	0	1
760	1997	1996	0	1	1997	1	1	0	1	1	0	1	0	0	0	0	1	1	2005	9	14	35	3.88889	1.56	1032	1072	1.14	1.5	2009	13	1	50	25	3.84615	1.92308	3030	1466	4	4.2	1	1	0	0	1	4	0	0	0	1
761	2002	2002	1	1	2002	0	1	0	1	1	0	1	0	0	0	0	1	1	2012	10	12	20	2	1.2	135	230	1	1			0									1	1	1	0	1	4	0	0	0	1
762	2000	1998	0	1	2000	2	1	1	0	0	4	4	186	156	1.75	0	1.75	1	2005	7	7	7	1	1	238	306	2.33	2.33			0									0	1	0	0	1	4	0	0	0	1
763	2006	2003	0	1	2006	3	1	1	0	0	3	8	72	73	1.67	0	1.5	1	2011	8	17	24	3	2.12	201	431	2.18	1.69	2017	14	1	32	29	2.28571	2.07143	210	629	2.5	2.25	1	1	1	0	1	4	0	0	0	1
764	2003	2003	0	1	2003	0	1	0	0	0	5	5	213	156	3.4	1	3.4	1	2009	6	15	16	2.66667	2.5	288	432	2.8	2.9	2016	13	1	34	32	2.62	2.46154	370	650	3.86	3.59	0	1	1	0	1	4	0	0	0	1
765	2001	1995	0	1	2001	6	1	1	1	1	11	15	825	555	5.09	1	4.8	1	2011	16	21	22	1.375	1.3125	794	1178	4.5	5.79			0									0	0	0	0	0	4	0	0	0	1
766	2010	2007	0	1	2010	3	1	1	0	0	26	30	1937	1611	4.76	1	4.62	1	2017	10	45	51	5.1	4.5	2135	2952	5.65	5.44			0									0	0	0	0	0	4	0	0	0	1
767	1999	1999	1	1	1999	0	1	0	0	0	5	1	182	45	4.8	1	6.5	1	2006	7	11	10	1.42857	1.57	781	664	6.71	5.83	2012	13	1	17	19	1.30769	1.46154	863	882	5.86	6.25	0	0	0	0	1	4	0	0	0	1
768	1997	1997	0	1	1997	0	1	0	0	0	1	2	37	31	4	1	3	1	2005	8	5	11	1.375	0.625	218	270	2.67	5.25			0									1	0	0	0	1	4	0	0	0	1
769	2005	2004	0	1	2005	1	1	0	1	1	3	3	113	104	6	1	6.33	1	2012	8	7	7	0.875	0.875	162	201	3.8	4			0									1	0	0	0	1	4	0	0	0	1
770	1994	1993	0	1	1994	1	1	0	1	0	0	0	0	0	0	0	0	1	2003	10	0	0	0	0	0	0			2008	15	1	0	0	0	0	0	0	0	0	1	0	0	0	1	4	0	0	0	1
771	1994	1994	0	1	1994	0	1	0	0	0	0	1	0	0	0	0	1	1	2001	7	1	3	0.428571	0.143	5	5	1	4	2007	13	1	4	3	0.307692	0.230769	15	18	2	2	1	0	0	0	1	4	0	0	0	1
772	2007	2004	1	1	2007	3	1	1	0	0	0	0	0	0	0	0	0	0													0									0	0	0	0	1	4	0	0	0	1
773	1995	1995	0	1	1995	0	1	0	1	1	1	4	56	112	1	0	1	1	2004	9	3	10	1.11111	0.333	166	104	1	1	2017	22	1	25	11	1.13636	0.5	342	183	1.85	2.12	1	0	0	0	1	4	0	0	0	1
774	2008	2006	0	1	2008	2	1	1	0	0	0	2	0	0	0	0	1	1	2015	9	2	2	0.222222	0.222	0	29	4	4			0									0	0	0	0	1	4	0	0	0	1
775	2010	2006	1	1	2010	4	1	1	0	0	7	12	277	216	4.86	1	5.25	1	2016	10	33	38	3.8	3.3	1359	1136	6	6.13			0									0	0	0	0	0	4	0	0	0	1
776	1992	1991	0	1	1992	1	1	0	1	1	0	0	0	0	0	0	0	1	1998	7	3	7	1	0.429	191	198	1.8	2	2003	12	1	7	3	0.583333	0.25	191	198	0	0	0	0	0	0	1	4	0	0	0	1
777	2007	2007	0	1	2007	0	1	0	0	0	0	5	0	57	0	0	5	0													0									0	0	0	0	1	1	1	0	0	0
778	2000	1998	0	1	2000	2	1	1	0	0	0	0	0	0	0	0	0	0													0									0	0	0	0	1	1	1	0	0	0
779	1999	1996	0	1	1999	3	1	1	0	0	1	1	29	27	6	1	6	1	2005	9	6	6	0.667	0.667	84	146	3.2	3.8			0									0	0	0	0	1	1	1	0	0	0
780	2006	2006	1	1	2006	0	1	0	0	0	1	2	19	13	3	1	2	1	2012	6	5	8	1.33333	0.8333	22	50	1.2	1.25			0									0	0	0	0	1	1	1	0	0	0
781	2007	2007	1	1	2007	0	1	0	0	0	0	0	0	0	0	0	0	1	2013	6	10	6	1	1.67	17	143	3	2.8			0									1	0	0	0	1	1	1	0	0	0
782	2005	2005	0	1	2005	0	1	0	0	0	0	0	0	0	0	0	0	1	2011	6	5	6	1	0.833	154	327	2.5	2.8			0									0	0	0	0	1	1	1	0	0	0
783	1997	1997	0	1	1997	0	1	0	0	0	0	4	0	1	0	0	1	1	2003	6	4	10	0.5	0.667	1	270	1.57	1.5	2005	8	1	12	6	1.5	0.75	1	472	2	1.5	1	0	1	0	1	1	1	0	0	0
784	2010	2005	1	1	2010	5	1	1	1	1	6	9	534	427	2.5	1	2.67	1	2015	10	38	39	3.9	3.8	1581	2575	4.14	3.63	2018	13	1	61	58	4.692	4.46154	1703	2751	5.67	3.67	0	0	0	0	1	1	1	0	0	0
785	1997	1992	0	1	1997	5	1	1	0	0	0	1	0	0	0	0	1	1	2008	16	1	4	0.25	0.0625	1	1	1	1	2015	23	1	6	1	0.26087	0.0434783	7	1	4	0	0	0	0	0	1	1	1	0	0	0
786	1998	1994	0	1	1998	4	1	1	0	0	11	15	728	737	2.73	1	2.73	1	2003	9	15	20	2.22	1.67	861	880	3.4	3.5	2008	14	1	24	19	1.41	1.35714	922	999	3	3	0	0	0	0	0	1	1	0	0	0
787	1997	1995	0	1	1997	2	1	1	0	0	2	3	67	0	2	1	2	1	2004	9	6	20	2.22222	0.667	219	279	2.43	3	2011	16	1	31	12	1.9375	0.75	257	365	2	2	0	0	0	0	0	1	1	0	0	0
788	1995	1992	1	1	1995	3	1	1	0	0	10	1	1373	76	5.44	1	5.62	1	1999	7	18	26	3.71429	2.57	1079	2152	3.89	3.38	2008	16	1	36	27	2.25	1.6875	1362	2737	4.56	4.56	0	0	0	0	0	1	1	0	0	0
789	1994	1994	0	1	1994	0	1	0	0	0	2	5	99	92	3.5	1	2.4	1	1998	4	6	12	3	1.5	247	266	2.29	1.5			0									0	0	0	0	1	1	1	0	0	0
790	2009	2007	0	1	2009	2	1	1	0	0	6	6	272	196	3.17	1	3.2	1	2013	6	14	11	1.83333	2.33	167	448	3.86	3.75	2018	11	1	33	41	3	3.72727	347	726	4.68	4.94	0	0	0	0	1	1	1	0	0	0
791	2003	2003	1	1	2003	0	1	0	0	0	2	3	75	62	2.5	1	2.5	1	2011	8	8	11	1.375	1	369	562	5.88	6.17			0									0	0	0	0	1	1	1	0	0	0
792	1993	1987	0	1	1993	6	1	1	0	0	3	6	48	147	2.33	1	3	1	1996	9	13	22	2.44444	1.44	520	456	1.78	2.9	2010	23	1	43	34	1.86957	1.47826	872	843	3.07	3.67	0	0	0	0	1	1	1	0	0	0
793	2000	1999	0	1	2000	1	1	0	0	0	1	4	18	14	1	0	1	1	2006	7	2	8	1.14286	0.286	72	71	1	1	2017	18	1	34	8	1.89	0.444444	124	147	1	1.33	0	0	0	0	1	1	1	0	0	0
794	2005	2003	0	1	2005	2	1	1	0	0	2	6	31	12	2.5	1	1.5	1	2013	10	4	8	0.8	0.4	12	60	1.75	2.5			0									0	0	0	0	1	1	1	0	0	0
795	2003	2002	0	1	2003	1	1	0	0	0	1	3	147	226	5	1	4	0													0									1	0	0	0	1	1	1	0	0	0
796	1991	1987	0	1	1991	4	1	1	0	0	3	5	75	61	1.67	0	1.6	1	1997	10	4	10	1	0.4	62	77	1	1			0									0	0	0	0	1	1	1	0	0	0
797	2007	2005	1	1	2007	2	1	1	0	0	1	3	3	3	1	0	1	1	2014	9	3	9	1	0.333	23	16	1	1			0									0	0	0	0	1	1	1	0	0	0
798	1998	1997	0	1	1998	1	1	0	0	0	4	4	129	97	2	1	2	1	2005	8	7	8	1	0.875	188	277	1.75	1.67	2016	19	1	21	19	1.10526	1	305	484	3.77	4	0	0	0	0	1	1	1	0	0	0
799	1993	1993	0	1	1993	0	1	0	1	1	0	3	0	23	0	0	1	1	2005	12	14	23	1.92	1.17	277	259	2.44	2.71			0									1	0	0	0	1	1	1	0	0	0
800	1994	1994	1	1	1994	0	1	0	0	0	0	1	0	1	0	0	1	1	2000	6	2	3	0.5	0.333	25	27	1.5	1.5	2005	11	1	13	6	1.18182	0.545455	204	170	2.17	2.5	1	0	0	0	1	1	1	0	0	0
801	1997	1989	0	1	1997	8	1	1	1	1	4	4	507	431	0	0	1	1	2005	16	5	7	0.4375	0.3125	53	52	1	1	2012	23	1	10	7	0.434783	0.304348	80	143	2	2.5	0	0	0	0	1	2	0	1	0	0
802	1996	1993	0	1	1996	3	1	1	0	0	10	5	1099	384	4.4	1	4.71	1	2002	9	21	24	2.66667	2.33	2913	3485	5.5	5.09	2008	15	1	62	53	4.13333	3.53333	4046	5174	8.24	7.12	0	0	0	0	0	2	0	1	0	0
803	1997	1994	0	1	1997	3	1	1	0	0	1	7	1773	1525	3	1	3.33	1	2004	10	12	19	1.9	1.2	2637	2826	5.45	5.27	2009	15	1	35	21	2.33333	1.4	3947	4978	6.62	4.67	0	0	0	0	1	2	0	1	0	0
804	1991	1987	0	1	1991	4	1	1	0	0	6	9	281	494	2	1	2.29	1	1994	7	10	12	1.71429	1.43	573	538	2.5	4.5	2000	13	1	18	14	1.38462	1.07692	743	680	2.83	2.5	0	0	0	0	0	2	0	1	0	0
805	1997	1990	0	1	1997	7	1	1	0	0	1	0	5	0	1	0	1	1	2003	13	2	11	0.846154	0.1538	83	22	1	1			0									0	0	0	0	0	2	0	1	0	0
806	1996	1996	0	1	1996	0	1	0	0	0	3	3	670	439	2.33	1	2.33	1	2002	6	17	18	3	2.83	1205	1895	3	3.29	2009	13	1	34	32	2.61538	2.46154	1893	3196	4.87	4.93	0	0	0	0	0	2	0	1	0	0
807	2006	1996	0				0											1	2006	10	13	10	1	1.3	280	5.9	4.75	5.54			0									0	0	0	0	0	2	0	1	0	0
808	2008	2004	0	1	2008	4	1	1	2	1	18	15	1475	990	4.5	1	5.7	0													0									0	0	0	0	1	2	0	1	0	0
809	2002	1995	0	1	2002	7	1	1	0	0	15	16	698	430	3	1	3.45	1	2008	13	34	63	4.846	2.615	1147	1900	3.82	3.24	2014	19	1	95	62	5	3.26316	1571	2946	3.89	4.46	0	0	0	0	1	2	0	1	0	0
810	2001	1998	0	1	2001	3	1	1	0	0	0	2	0	167	0	0	4	1	2007	9	7	9	1	0.778	337	266	3.17	3.57			0									0	0	0	0	0	2	0	1	0	0
811	1998	1995	0	1	1998	3	1	1	0	0	6	1	663	146	2.5	1	2.4	1	2004	9	9	8	0.888889	1	699	799	3.33	3.67	2011	16	1	17	17	1.0625	1.0625	830	1015	3.11	3.38	0	0	0	0	0	2	0	1	0	0
812	2002	1993	1	1	2002	9	1	1	0	0	7	24	507	431	2.29	1	2.88	1	2006	13	12	31	2.38462	0.923	778	787	4.83	2.8	2013	20	1	45	24	2.25	1.2	930	1366	6.23	4.5	1	0	0	0	1	2	0	1	0	0
813	2006	1997	0	1	2006	9	1	1	0	0	4	8	364	372	3.25	1	5.5	1	2012	15	17	23	1.53	1.13	504	976	4.62	4.77	2017	20	1	49	43	2.45	2.15	727	1884	5.67	4.87	0	0	0	0	0	2	0	1	0	0
814	1996	1988	1	1	1996	8	1	1	0	0	4	6	87	44	1.75	0	1.75	1	2010	22	11	22	1	0.5	430	496	6.67	5.57	2020	32	1	38	26	1.1875	0.8125	523	585	4.88	5	1	0	0	0	0	2	0	1	0	0
815	2000	1996	1	1	2000	4	1	1	0	0	5	2	229	45	3.6	1	3.5	1	2009	13	16	22	1.69231	1.23	732	1293	3.75	3.82	2014	18	1	49	37	2.72222	2.05556	939	2635	4.8	4.68	0	0	0	0	0	2	0	1	0	0
816	1993	1992	0	1	1993	1	1	0	1	1	2	3	16	9	1.5	0	1.5	1	2001	9	4	18	2	0.444	169	125	1.36	1.5	2006	14	1	29	12	2.07143	0.857143	373	568	3.08	3.25	1	0	0	0	0	2	0	1	0	0
817	1994	1994	1	1	1994	0	1	0	0	0	2	1	683	289	10.5	1	6	1	2000	6	9	10	1.67	1.5	562	903	3.38	3.86	2005	11	1	14	12	1.27	1.09091	595	941	2.5	4.33	1	0	0	0	1	2	0	1	0	0
818	2001	2001	0	1	2001	0	1	0	0	0	3	3	122	93	4.33	1	4.33	1	2008	7	18	16	2.28571	2.57	508	1056	2.1	3.07	2011	10	1	32	36	3.2	3.6	1128	2165	3.44	3	1	0	0	0	1	2	0	1	0	0
819	2004	2004	0	1	2004	0	1	0	0	0	4	6	282	167	3	1	3	1	2011	7	6	10	1.43	0.857	255	344	3.5	3.5			0									0	0	0	0	1	2	0	1	0	0
820	1999	1992	0	1	1999	7	1	1	0	0	13	20	803	919	3.15	1	2	1	2001	9	16	23	2.556	1.78	639	917	2.5	3.67	2006	14	1	55	41	3.93	2.92857	1642	2673	5.8	5.46	1	0	0	0	0	2	0	1	0	0
821	2008	2005	0	1	2008	3	1	1	0	0	1	2	49	37	12	1	12	1	2015	10	5	6	0.6	0.5	68	108	6.2	6.5			0									0	0	0	0	1	2	0	1	0	0
822	2003	2002	0	1	2003	1	1	0	1	0	3	3	258	181	1.67	0	2	1	2015	13	4	4	0.307692	0.308	198	298	1.67	2			0									1	0	0	0	1	2	0	1	0	0
823	1997	1997	1	1	1997	0	1	0	0	0	0	1	0	0	0	0	1	0													0									0	0	0	0	1	2	0	1	0	0
824	1996	1991	0	1	1996	5	1	1	0	0	1	1	2	2	1	0	1	1	2002	11	4	10	0.909091	0.364	18	20	1.5	1.33			0									0	0	0	0	1	2	0	1	0	0
825	2006	2000	0	1	2006	6	1	1	0	0	18	3	1045	48	2.94	1	3.07	1	2011	11	30	35	3.18182	2.73	1463	2862	4.67	4.64	2017	17	1	55	51	3.23529	3	1763	3569	8.06	7.25	1	0	0	0	0	2	0	1	0	0
826	2007	2003	1	1	2007	4	1	1	0	0	1	1	21	19	1	0	1	1	2015	12	2	2	0.167	0.167	48	62	3	3			0									1	0	0	0	1	2	0	1	0	0
827	2004	1999	1	1	2004	5	1	1	1	1	0	0	0	0	0	0	0	1	2009	10	4	6	0.6	0.4	32	38	1.33	1.75	2016	17	1	14	10	0.8235	0.588	37	91	2.88	2.83	0	0	0	0	1	2	0	1	0	0
828	2010	2010	1	1	2010	0	1	0	0	0	2	14	25	63	4	1	2.2	1	2015	5	9	16	3.2	1.8	173	299	2.78	2			0									0	0	0	0	1	2	0	1	0	0
829	1993	1993	0	1	1993	0	1	0	2	1	1	4	117	125	4	1	3.33	1	2003	10	8	15	1.5	0.8	567	443	2.43	3.57	2009	16	1	25	17	1.56	1.0625	1173	1228	2.67	3	0	0	0	0	0	2	0	1	0	0
830	2001	2000	1	1	2001	1	1	0	0	0	0	1	0	0	0	0	1	1	2008	8	5	8	1	0.625	63	146	1	1.2			0									1	0	0	0	1	2	0	1	0	0
831	2007	2007	0	1	2007	0	1	0	0	0	0	0	0	0	0	0	0	1	2014	7	23	23	3.28571	3.29	112	223	1.29	1.42			0									0	0	0	0	1	2	0	1	0	0
832	1997	1997	0	1	1997	0	1	0	0	0	0	0	0	0	0	0	0	1	2004	7	6	9	1.28571	0.857	274	571	1.43	1.67	2011	14	1	18	16	1.28571	1.14286	481	1003	1.62	2.9	1	0	0	0	1	2	0	1	0	0
833	2001	2000	0	1	2001	1	1	0	0	0	1	6	79	67	3	1	2	1	2007	7	8	15	2.14286	1.143	216	292	1.17	1.43	2014	14	1	26	17	1.85714	1.21429	281	321	1.62	2.12	1	1	0	0	1	2	0	1	0	0
834	1991	1991	1	1	1991	0	1	0	1	1	1	1	12	8	1	0	1	1	1998	7	6	7	1	0.857	141	241	2	2.2	2007	16	1	13	10	0.8125	0.625	350	859	1.83	2.25	1	0	1	1	1	3	0	0	1	0
835	1999	1999	0	1	1999	0	1	0	0	0	0	0	0	0	0	0	2	1	2008	9	7	11	1.22222	0.778	167	147	3.6	3.57			0									1	1	1	0	0	3	0	0	1	0
836	1993	1992	0	1	1993	1	1	0	0	0	1	2	14	13	2	1	2	1	2003	11	8	11	1	0.727	201	190	3.56	3.57			0									0	1	0	0	1	3	0	0	1	0
837	1997	1997	1	1	1997	0	1	0	0	0	0	0	0	0	0	0	0	1	2003	6	3	4	0.666667	0.5	17	33	1.5	1	2019	22	1	15	14	0.682	0.636364	303	320	2.82	2.82	1	1	0	0	1	3	0	0	1	0
838	1991	1984	0	1	1991	7	1	1	0	0	7	8	98	73	2.29	1	2	1	1993	9	15	27	3	1.67	308	469	5.4	4.43	1999	15	1	44	25	2.93	1.66667	677	867	3.25	3.1	0	0	0	1	0	3	0	0	1	0
839	1995	1995	0	1	1995	0	1	0	1	1	3	5	83	48	1.67	0	2.2	1	2004	9	11	23	2.55556	1.222	170	222	1.09	1.25	2011	16	1	41	21	2.56	1.3125	257	484	2.69	3.3	1	0	1	0	1	3	0	0	1	0
840	1998	1997	0	1	1990	-7	1	0	1	1	0	0	0	0	0	0	0	1	1998	1	10	14	14	10	136	145	2.786	3.3	2001	4	1	18	13	4.5	3.25	232	203	2	1.33	0	1	0	0	1	3	0	0	1	0
841	2007	1985	0				0											1	2007	22	9	9	0.409	0.409	89	133	2.12	2.11	2013	28	1	11	12	0.392857	0.428571	164	264	3.25	3.67	1	1	0	0	1	3	0	0	1	0
842	2007	2003	0	1	2007	4	1	1	0	0	12	14	297	135	2.75	1	2.71	1	2012	9	29	32	3.56	3.22	304	470	3.57	3.5	2017	14	1	49	37	3.5	2.64286	190	524	3.36	3	0	1	1	0	0	3	0	0	1	0
843	2005	2005	0	1	2005	0	1	0	0	0	1	4	177	134	4	1	5.5	0													0									0	1	0	0	1	3	0	0	1	0
844	1997	1997	0	1	1997	0	1	0	0	0	2	3	61	53	2	1	2.33	0													0									1	1	0	0	1	3	0	0	1	0
845	2000	1999	0	1	2000	1	1	0	1	1	0	1	0	6	0	0	1.33	1	2006	7	7	17	2.42857	1	784	1279	1.22	1.57	2011	12	1	21	10	1.75	0.833333	825	1607	0	3.33	1	0	1	1	1	3	0	0	1	0
846	1996	1996	0	1	1996	0	1	0	0	0	2	3	36	26	1	0	1	1	2002	6	3	9	1.5	0.5	41	43	1	1	2012	16	1	18	5	1.125	0.3125	95	73	1	1	0	1	1	0	0	3	0	0	1	0
847	2007	2002	1	1	2007	5	1	1	0	0	9	16	569	98	4.78	1	4.6	1	2013	11	22	31	2.81818	2	682	1377	4.62	4.38	2019	17	1	56	46	3.29	2.70588	682	1621	6.28	6.81	0	1	1	0	0	3	0	0	1	0
848	2005	2003	1	1	2005	2	1	1	0	0	7	1	148	17	2.29	1	2.4	1	2011	8	16	22	2.75	2	419	746	1.83	2.33	2016	13	1	41	32	3.15	2.46154	1774	1410	6.5	7.2	0	1	1	0	1	3	0	0	1	0
849	1997	1997	1	1	1997	0	1	0	1	1	0	0	0	0	0	0	0	1	2005	8	7	17	2.125	0.875	123	188	1.14	1	2011	14	1	31	15	2.21429	1.07143	179	443	1.42	1	0	0	1	1	1	3	0	0	1	0
850	2007	2006	1	1	2007	1	1	0	0	0	2	1	68	14	3	1	3	1	2013	7	12	13	1.85714	1.71	70	231	3.57	4.9			0									1	0	0	0	1	1	1	0	0	0
851	2003	2002	0	1	2003	1	1	0	0	0	1	1	1	1	1	0	1	1	2009	7	10	15	2.14286	1.43	152	355	1.82	1.89	2017	15	1	32	24	2.13	1.6	274	744	1.93	2.43	0	0	0	0	1	1	1	0	0	0
852	2001	2001	0	1	2001	0	1	0	0	0	2	2	5	5	2	1	2	1	2006	5	11	11	2.2	2.2	93	189	1.33	1.44	2012	11	1	22	20	2	1.81818	118	260	2.2	2	0	0	0	0	1	1	1	0	0	0
853	2004	2002	1	1	2004	2	1	1	1	1	1	1	58	40	4	1	4	1	2011	9	12	20	2.22222	1.33	157	283	6.89	7.1	2019	17	1	82	64	3.037	3.76471	622	1144	5.78	5.92	0	0	0	0	0	1	1	0	0	0
854	1996	1996	1	1	1996	0	1	0	0	0	3	4	283	108	3.67	1	4	1	2002	6	8	10	1.66667	1.33	237	698	3.17	2	2011	15	1	16	22	1.06667	1.46667	328	892	3.2	1.41	1	0	0	0	1	1	1	0	0	0
855	2008	2006	1	1	2008	2	1	1	0	0	3	6	16	23	2.33	1	2.8	1	2014	8	24	31	3.875	3	261	404	4.5	4.33			0									0	0	0	0	1	1	1	0	0	0
856	2004	2001	1	1	2004	3	1	1	0	0	1	2	11	6	1	0	1	0													0									0	0	0	0	1	1	1	0	0	0
857	2005	2003	1	1	2005	2	1	1	1	1	6	8	293	222	2.17	1	2.43	0													0									0	0	0	0	0	1	1	0	0	0
858	2004	2003	0	1	2004	1	1	0	0	0	1	3	34	24	3	1	2	1	2009	6	8	11	1.83333	1.33	225	528	1.88	1.86			0									1	0	0	0	1	1	1	0	0	0
859	2001	2000	1	1	2001	1	1	0	1	0	1	4	0	0	1	0	1	1	2008	8	2	9	1.12	0.25	29	50	1	1			0									0	0	0	0	1	1	1	0	0	0
860	2003	2003	0	1	2003	0	1	0	0	0	1	2	5	9	4	1	4.5	0													0									1	0	0	0	1	1	1	0	0	0
861	2008	2006	1	1	2008	2	1	1	1	1	7	7	91	72	4.14	1	4.33	1	2016	10	24	23	2.3	2.4	139	187	4.94	4.71			0									0	0	0	0	0	1	1	0	0	0
862	1995	1995	0	1	1995	0	1	0	0	0	1	1	11	11	2	1	2	0													0									0	0	0	0	1	1	1	0	0	0
863	2005	2004	1	1	2005	1	1	0	0	0	1	0	12	0	1	0	1	1	2012	8	7	8	1	0.875	25	111	1	1.33			0									0	0	0	0	1	1	1	0	0	0
864	1999	1994	0	1	1999	5	1	1	0	0	10	2	844	26	2.6	1	2.3	1	2004	10	19	22	2.2	1.9	1306	1623	4.71	10	2012	18	1	37	35	2.05556	1.94444	1489	1948	3.17	3.75	0	0	0	0	1	1	1	0	0	0
865	2000	1998	1	1	2000	2	1	1	2	1	2	5	10	4	1.5	0	1.2	1	2012	14	13	27	1.92857	0.929	214	430	1.81	2.09	2017	19	1	39	22	2.05263	1.15789	251	530	2.5	2.89	1	0	0	0	1	1	1	0	0	0
866	2000	1999	1	1	2000	1	1	0	0	0	0	0	0	0	0	0	0	0													0									0	0	0	0	1	1	1	0	0	0
867	1991	1990	1	1	1991	1	1	0	0	0	0	0	0	0	0	0	0	0													0									1	0	0	0	1	1	1	0	0	0
868	2008	2009	0	1	2008	-1	1	0	0	0	2	2	183	112	3	1	3	0													0									0	0	0	0	1	1	1	0	0	0
869	1991	1991	0	1	1991	0	1	0	0	0	0	0	0	0	0	0	0														0									1	0	0	0	1	1	1	0	0	0
870	2004	2004	1	1	2004	0	1	0	0	0	1	1	58	13	4	1	4	1	2010	6	9	11	1.83	1.5	86	197	3.33	2.88	2017	13	1	60	41	4.29	2.92857	376	668	4.58	4.83	0	0	0	0	1	1	1	0	0	0
871	1998	1998	0	1	1998	0	1	0	1	0	2	3	16	14	1.5	0	2	1	2005	7	11	16	2.28571	1.57	329	512	1.67	1.78	2010	12	1	25	21	2.08333	1.75	450	922	1.75	1.9	0	0	0	0	1	1	1	0	0	0
872	2003	2003	1	1	2003	0	1	0	0	0	2	3	42	26	2	1	1.67	0													0									1	0	0	0	1	1	1	0	0	0
873	1997	1995	0	1	1997	2	1	1	1	1	0	0	0	0	0	0	0	1	2005	10	19	22	2.2	1.9	606	743	2.69	2.76	2011	16	1	61	56	3.8125	3.5	1219	1627	3.65	3.81	0	0	0	0	1	1	1	0	0	0
874	2010	2007	0	1	2010	3	1	1	1	1	1	2	6	0	1	0	1	1	2015	8	17	25	3.12	2.12	183	307	1.53	1.5			0									0	0	0	0	1	1	1	0	0	0
875	2003	2002	0	1	2003	1	1	0	2	1	4	4	30	20	2	1	2	1	2010	8	10	10	1.25	1.25	32	62	1	1.17	2016	14	1	24	23	1.714	1.64286	58	150	1.75	1.85	1	0	0	0	1	1	1	0	0	0
876	2006	2001	0	1	2006	5	1	1	1	1	8	9	214	222	4.12	1	4.75	1	2012	11	27	27	2.45	2.45	474	596	4.81	5.11	2018	17	1	65	59	3.82	3.47059	774	1045	5.05	4	0	0	0	0	1	1	1	0	0	0
877	1994	1992	0	1	1994	2	1	1	0	0	0	1	0	0	0	0	5	1	2000	8	7	9	1.125	0.875	206	238	2.88	2.86			0									1	0	0	0	1	1	1	0	0	0
878	2010	2009	1	1	2010	1	1	0	0	0	2	3	26	27	2	1	1.67	1	2017	8	13	14	1.75	1.62	33	85	1.2	1.27			0									1	0	0	0	1	1	1	0	0	0
879	2003	1999	0	1	2003	4	1	1	1	1	10	9	559	105	3.8	1	4.12	1	2010	11	24	23	2.09	2.18	427	991	4.79	4.86	2017	18	1	32	33	1.78	1.83333	496	1198	3.33	3.67	0	0	0	0	1	1	1	0	0	0
880	2008	2008	1	1	2008	0	1	0	0	0	0	0	0	0	0	0	0	1	2015	7	9	11	1.57143	1.29	54	109	1.33	1.44			0									1	0	0	0	1	1	1	0	0	0
881	2005	2003	0	1	2005	2	1	1	3	1	5	8	87	75	8.6	1	8.75	1	2019	16	31	35	2.19	1.94	561	565	5.67	5.81			0									0	0	0	0	1	1	1	0	0	0
882	1993	1991	0	1	1993	2	1	1	0	0	0	0	0	0	0	0	0	1	2000	9	1	1	0.111111	0.111	0	0	1	1			0									1	0	0	0	1	1	1	0	0	0
883	1991	1991	0	1	1991	0	1	0	0	0	0	0	0	0	0	0	0	0													0									1	0	0	0	1	1	1	0	0	0
884	1997	1992	1	1	1997	5	1	1	0	0	3	12	18	22	1.33	0	1.17	1	2002	10	6	19	1.9	0.6	72	80	1.71	2.33	2007	15	1	24	11	1.6	0.733333	147	130	2.8	3	0	0	0	0	1	1	1	0	0	0
885	2003	1998	0	1	2003	5	1	1	0	0	5	17	75	61	1.2	0	1	1	2006	8	9	25	3.125	1.125	90	118	1.57	2	2014	16	1	54	28	3.375	1.75	234	675	2.77	3.42	1	0	0	0	1	1	1	0	0	0
886	1995	1995	0	1	1995	0	1	0	1	1	2	3	21	31	1.5	0	1.5	1	2003	8	11	11	1.375	1.375	327	435	2	2	2010	15	1	28	26	1.86667	1.73333	539	782	5.21	5.27	0	0	0	0	1	1	1	0	0	0
887	1995	1994	1	1	1995	1	1	0	0	0	1	1	43	3	1	0	1	1	2002	8	8	7	0.875	1	250	348	1.6	1.71	2009	15	1	21	16	1.4	1.06667	555	814	4.27	5.25	0	0	0	0	1	1	1	0	0	0
888	2002	2001	0	1	2002	1	1	0	1	1	2	2	117	91	2	1	2	0													0									1	0	0	0	1	1	1	0	0	0
889	2004	2004	0	1	2004	0	1	0	0	0	4	7	304	233	4.25	1	4.29	0													0									1	0	0	0	1	1	1	0	0	0
890	2010	2010	0	1	2010	0	1	0	1	0	3	3	75	53	1.67	0	2	0													0									1	0	0	0	1	1	1	0	0	0
891	2003	2003	0	1	2003	0	1	0	0	0	0	0	0	0	0	0	0	1	2010	7	13	15	2.14286	1.86	161	361	2.92	2.85			0									0	0	0	0	1	1	1	0	0	0
892	2010	2003	0	1	2010	7	1	1	0	0	15	10	945	540	4.21	1	4.33	1	2016	13	30	27	2.07692	2.31	743	1309	4.38	2.42			0									0	0	0	0	1	1	1	0	0	0
893	2010	2010	0	1	2010	0	1	0	1	1	2	3	89	68	3.5	1	3.33	1	2019	9	24	24	2.67	2.67	341	364	4.71	4.55			0									0	0	0	0	1	1	1	0	0	0
894	2010	2006	0	1	2010	4	1	1	0	0	9	9	258	181	2.89	1	2.89	0													0									0	0	0	0	1	1	1	0	0	0
895	2008	2007	1	1	2008	1	1	0	0	0	2	2	84	60	3	1	3	1	2014	7	14	17	2.42857	2	214	352	3.08	2.92			0									0	0	0	0	1	1	1	0	0	0
896	2008	2003	0	1	2008	5	1	1	0	0	8	17	466	309	7.38	1	7	1	2014	11	18	26	2.36364	1.64	445	673	6	4.64			0									1	0	0	0	1	1	1	0	0	0
897	2006	1996	0				0											1	2006	10	5	9	0.9	0.5	297	364	2.62	3.6			0									0	0	0	0	1	1	1	0	0	0
898	2004	2004	0	1	2004	0	1	0	1	1	3	3	158	124	2.33	1	2.67	1	2011	7	28	27	3.85714	4	462	1168	2.37	2.48	2016	12	1	52	57	4.33	4.75	908	1610	3.82	3.59	0	0	0	0	0	1	1	0	0	0
899	1994	1992	0	1	1994	2	1	1	0	0	0	1	0	0	0	0	0	0													0									1	0	0	0	1	1	1	0	0	0
900	2004	2003	1	1	2004	1	1	0	0	0	1	0	18	0	1	0	1.6	1	2010	7	8	8	1.14286	1.14	205	375	2.17	3	2016	13	1	15	17	1.15385	1.30769	257	614	2.22	2.22	1	0	0	0	1	1	1	0	0	0
901	1998	1997	0	1	1998	1	1	0	0	0	1	4	105	197	5	1	3.67	1	2004	7	9	12	1.71	1.29	430	571	2.83	3	2014	17	1	29	30	1.71	1.76471	572	1422	3.38	7.52	0	0	0	0	0	1	1	0	0	0
902	2000	2000	0	1	2000	0	1	0	0	0	2	2	37	33	3	1	3	1	2007	7	13	13	1.85714	1.86	223	330	3	2.91	2013	13	1	32	32	2.46154	2.46154	352	599	5.12	5	0	0	0	0	1	1	1	0	0	0
903	2000	1999	0	1	2000	1	1	0	0	0	2	3	149	135	2.5	1	2.5	1	2006	7	10	13	1.85714	1.43	359	372	2.4	2.5	2009	10	1	23	18	2.3	1.8	458	590	3.62	3.62	1	0	0	0	1	1	1	0	0	0
904	2007	2007	1	1	2007	0	1	0	1	0	0	0	0	0	0	0	0	0													0									0	0	0	0	1	1	1	0	0	0
905	2006	2002	1	1	2006	4	1	1	0	0	3	0	58	0	1.33	0	1	1	2011	9	8	10	1.11111	0.889	71	179	1.57	1.8	2018	16	1	24	22	1.5	1.375	188	340	1.94	2.21	0	0	0	0	1	1	1	0	0	0
906	2005	2005	0	1	2005	0	1	0	0	0	3	3	219	110	1.67	0	1.67	1	2012	7	28	26	3.71429	4	339	1176	3.12	2.75	2016	11	1	61	59	5.54	5.36364	670	1859	4	4.29	0	0	0	0	0	1	1	0	0	0
907	2008	2005	0	1	2008	3	1	1	0	0	8	8	514	335	5.12	1	5.12	1	2015	10	18	20	2	1.8	441	825	7	7			0									1	0	0	0	1	1	1	0	0	0
908	2007	2006	0	1	2007	1	1	0	1	1	2	5	118	82	1	0	1	1	2012	6	16	20	3.33333	2.67	250	468	1.31	1.36	2019	13	1	31	29	2.38	2.23077	292	544	2.27	2.23	1	0	0	0	1	1	1	0	0	0
909	1991	1991	0	1	1991	0	1	0	0	0	0	1	0	0	0	0	1	1	1997	6	1	16	2.66667	0.167	38	6	1	1	2003	12	1	21	1	1.75	0.0833333	38	6	1	0	1	0	0	0	1	1	1	0	0	0
910	1993	1993	0	1	1993	0	1	0	0	0	3	7	72	54	1.68	0	1	1	1997	4	6	15	3.75	1.5	133	128	1.86	1	2002	9	1	31	13	3.44	1.44444	406	413	1.42	1.57	0	0	0	0	1	1	1	0	0	0
911	1997	1997	0	1	1997	0	1	0	1	1	2	5	29	23	2	1	2.25	1	2005	8	4	22	2.75	0.5	528	293	2.3	2	2012	15	1	53	32	3.53333	2.13333	955	1357	3.76	4.29	0	0	1	1	1	1	1	0	0	0
912	2005	2004	1	1	2005	1	1	0	1	1	3	4	113	87	1.33	0	1	1	2014	10	8	11	1.1	0.8	103	156	1.29	1.4			0									1	0	0	0	1	1	1	0	0	0
913	1998	1997	1	1	1998	1	1	0	1	1	2	3	90	88	3	1	2.67	0													0									1	0	0	0	1	1	1	0	0	0
914	2005	2005	0	1	2005	0	1	0	1	1	1	1	44	28	4	1	4	1	2014	9	12	11	1.22	1.33	91	244	2.5	2.73			0									0	0	0	0	1	1	1	0	0	0
915	2002	2002	1	1	2002	0	1	0	1	1	0	2	0	133	0	0	2.5	0													0									0	0	0	0	1	1	1	0	0	0
916	2005	2003	0	1	2005	2	1	1	1	1	1	2	50	37	5	1	4.5	1	2012	9	10	13	1.44444	1.11	201	333	3.1	2.56			0									1	0	0	0	1	1	1	0	0	0
917	1998	1996	0	1	1998	2	1	1	0	0	0	1	0	0	0	0	1	1	2003	7	4	5	0.714286	0.571	34	50	2.75	2.75	2013	17	1	15	12	0.882	0.705882	55	94	2.11	2.25	0	0	0	0	1	1	1	0	0	0
918	2001	2000	0	1	2001	1	1	0	0	0	0	0	0	0	0	0	0	1	2006	6	7	7	1.16667	1.17	219	400	2.43	2.43			0									0	0	0	0	1	1	1	0	0	0
919	2005	2002	0	1	2005	3	1	1	0	0	4	3	82	11	5.75	1	5	1	2010	8	8	10	1.25	1	68	108	4.75	4.75			0									0	0	0	0	1	1	1	0	0	0
920	1999	1999	0	1	1999	0	1	0	1	1	0	0	0	0	0	0	0	1	2007	8	6	6	0.75	0.75	65	82	3	3	2013	14	1	13	13	0.929	0.928571	106	106	2.78	2.78	1	0	0	0	1	1	1	0	0	0
921	2001	2001	0	1	2001	0	1	0	1	1	1	1	17	9	2	1	2	1	2012	11	9	10	0.9091	0.818	44	123	2.67	2.75			0									0	0	0	0	1	1	1	0	0	0
922	2009	2009	1	1	2009	0	1	0	0	0	1	0	13	0	4	1	0	0													0									0	0	0	0	1	1	1	0	0	0
923	2009	2009	1	1	2009	0	1	0	0	0	2	2	152	119	4.5	1	4.5	1	2015	6	9	8	1.33	1.5	197	848	3.4	3.57			0									0	0	0	0	1	1	1	0	0	0
924	2005	2005	0	1	2005	0	1	0	1	0	1	1	67	55	2	1	2	1	2016	11	3	3	0.2727	0.273	55	104	2	2.5			0									1	0	0	0	1	1	1	0	0	0
925	2001	2001	1	1	2001	0	1	0	0	0	0	0	0	0	0	0	0	1	2007	6	6	7	1.16667	1	92	169	2.14	2.5	2013	12	1	18	15	1.5	1.25	110	280	2.62	3	1	0	0	0	1	1	1	0	0	0
926	2003	2003	1	1	2003	0	1	0	0	0	2	2	14	11	3.5	1	3.5	0													0									1	0	0	0	1	1	1	0	0	0
927	2004	2004	0	1	2004	0	1	0	2	1	0	1	0	0	0	0	1	1	2018	14	4	7	0.5	0.286	9	10	1.33	1			0									0	0	0	0	1	1	1	0	0	0
928	2000	1999	0	1	2000	1	1	0	0	0	4	6	112	87	2	1	2	0											2013	14	1	25	17	1.79	1.21429	284	372	2.89	2.92	1	0	0	0	1	1	1	0	0	0
929	2008	2008	1	1	2008	0	1	0	1	0	0	0	0	0	0	0	0	1	2016	8	4	5	0.625	0.5	12	74	2	2			0									0	0	0	0	1	1	1	0	0	0
930	2006	2004	0	1	2006	2	1	1	0	0	3	3	17	17	1	0	1	1	2011	7	7	8	1.14	1	23	23	3	3	2016	12	1	8	7	0.667	0.5833	23	23	0	0	0	0	0	0	1	1	1	0	0	0
931	2003	2003	0	1	2003	0	1	0	1	1	0	0	0	0	0	0	0	1	2009	6	24	25	4.16667	4	772	1488	3.23	3.29	2016	13	1	56	60	4.31	4.61538	891	2103	3	3.07	1	0	1	0	1	1	1	0	0	0
932	2010	2011	1	1	2010	-1	1	0	0	0	0	0	0	0	0	0	0	0													0									0	0	0	0	1	1	1	0	0	0
933	2003	2003	1	1	2003	0	1	0	1	1	6	7	188	148	5.33	1	4.86	0													0									1	0	0	0	1	1	1	0	0	0
934	2009	2007	1	1	2009	2	1	1	1	1	3	5	12	15	1	0	1	1	2016	9	14	10	1.11111	1.56	29	64	1	1			0									1	0	0	0	1	1	1	0	0	0
935	2004	2003	0	1	2004	1	1	0	0	0	3	3	107	81	1.33	0	1.33	1	2010	7	10	11	1.57	1.43	203	253	2	1.86	2016	13	1	29	28	2.23	2.15385	273	433	3.13	3.56	0	0	0	0	1	1	1	0	0	0
936	2010	2008	0	1	2010	2	1	1	0	0	3	6	15	44	1.33	0	1.5	1	2016	8	12	16	2	1.5	94	151	2.9	2.56			0									0	0	0	0	1	1	1	0	0	0
937	1999	1999	1	1	1999	0	1	0	0	0	0	0	0	0	0	0	0	1	2007	8	7	7	0.875	0.875	277	356	1	1	2019	20	1	18	17	0.9	0.85	313	392	3.55	3	1	0	0	0	0	1	1	0	0	0
938	2009	2002	0	1	2009	7	1	1	0	0	6	6	260	201	5.83	1	6	1	2015	13	27	27	2.0769	2.08	282	670	3.94	4.45			0									0	0	0	0	1	1	1	0	0	0
939	2005	1995	0	1	2005	10	1	1	0	0	3	3	15	17	2	1	2	1	2011	16	10	10	0.625	0.625	49	82	1.5	2.29	2018	23	1	17	17	0.739	0.73913	64	99	2.57	2.29	0	0	0	0	1	1	1	0	0	0
940	2009	2008	0	1	2009	1	1	0	0	0	0	1	0	19	0	0	2	1	2015	7	11	6	0.857143	1.57	41	60	3.43	3.18			0									0	0	0	0	1	1	1	0	0	0
941	2007	2007	0	1	2007	0	1	0	0	0	3	7	86	120	1.67	0	1.57	1	2012	5	15	22	4.4	3	436	341	3.5	3.75	2017	10	1	41	30	4.1	3	475	521	2.92	3.5	0	0	0	0	0	1	1	0	0	0
942	1998	1993	0	1	1998	5	1	1	1	1	4	9	207	89	1	0	1.17	1	2007	14	5	17	1.21429	0.357	162	218	1.43	1	2016	23	1	29	6	1	0.26087	193	237	1.26	2	1	0	0	0	1	1	1	0	0	0
943	1993	1991	1	1	1993	2	1	1	1	1	2	2	7	7	2	1	2	0													0									0	0	0	0	1	1	1	0	0	0
944	2006	2005	0	1	2006	1	1	0	1	1	4	4	172	112	6.5	1	6.5	1	2017	12	29	34	2.83	2.42	751	1172	5.81	5.71			0									0	0	0	0	1	1	1	0	0	0
945	2009	2005	1	1	2009	4	1	1	1	0	6	9	394	173	2.67	1	2.33	1	2014	9	12	17	1.88889	1.33	204	546	2.29	2.67			0									0	0	0	0	1	1	1	0	0	0
946	2001	2000	1	1	2001	1	1	0	0	0	2	2	99	99	3	1	3	1	2005	5	2	5	1	0.4	207	270	2.67	2.67			0									0	0	0	0	1	1	1	0	0	0
947	1998	1998	0	1	1998	0	1	0	0	0	1	1	17	15	2	1	2	1	2004	6	9	9	1.5	1.5	267	391	1.33	1.5			0									0	0	0	0	1	1	1	0	0	0
948	2004	2004	0	1	2004	0	1	0	1	1	0	4	0	0	0	0	1	1	2012	8	14	17	2.125	1.75	116	344	1.23	1.43	2019	15	1	29	30	1.93	2	169	380	1.93	2.94	1	0	1	0	1	1	1	0	0	0
949	1998	1992	0				0											1	1998	6	0	2	0.333	0	77	0	2	2	2006	14	1	10	7	0.714	0.5	280	454	2.33	2.43	0	0	0	0	0	1	1	0	0	0
950	2003	2003	1	1	2003	0	1	0	1	1	2	2	277	189	4	1	4	1	2013	10	13	14	1.4	1.3	406	774	2.22	2.55			0									0	0	0	0	1	1	1	0	0	0
951	2002	2002	1	1	2002	0	1	0	1	0	2	4	66	42	2	1	1.5	1	2010	8	13	17	2.12	1.62	90	184	2.11	2.27	2016	14	1	23	23	1.64	1.64286	96	96	1.17	1.17	0	0	0	0	1	1	1	0	0	0
952	2001	2000	1	1	2001	1	1	0	0	0	0	0	0	0	0	0	0	1	2007	7	3	3	0.428571	0.4286	86	217	1.5	2			0									0	0	0	0	1	1	1	0	0	0
953	1993	1990	0	1	1993	3	1	1	0	0	8	15	147	164	1.38	0	2	1	1997	7	11	24	3.42857	1.57	264	220	2	2	2007	17	1	45	21	2.64706	1.23529	648	547	2.65	3.1	1	0	0	0	1	1	1	0	0	0
954	2000	1993	0	1	2000	7	1	1	0	0	12	15	684	442	3.25	1	3.07	1	2006	13	23	30	2.31	1.77	861	769	3.55	3.45	2010	17	1	37	29	2.18	1.70588	903	920	3.43	3.5	0	0	0	0	0	1	1	0	0	0
955	2002	2003	0	1	2002	-1	1	0	0	0	1	1	107	82	3	1	2	1	2019	16	1	1	0.0625	0.0625	82	107	1	1			0									0	0	0	0	0	1	1	0	0	0
956	2008	2007	0	1	2008	1	1	0	0	0	1	2	72	47	1	0	1.5	1	2015	8	15	18	2.25	1.88	167	360	2.56	2.79			0									1	0	0	0	1	1	1	0	0	0
957	2002	2002	0	1	2002	0	1	0	0	0	0	2	0	2	0	0	4.5	1	2007	5	4	5	1	0.8	43	66	2.25	2.5	2017	15	1	22	22	1.467	1.46667	243	324	4	3.94	1	0	0	0	1	1	1	0	0	0
958	2002	2002	1	1	2002	0	1	0	0	0	1	1	166	166	6	1	6	0													0									0	0	0	0	1	1	1	0	0	0
959	2005	2002	1	1	2005	3	1	1	0	0	0	0	0	0	0	0	0	0													0									1	0	0	0	1	1	1	0	0	0
960	2008	2007	0	1	2008	1	1	0	0	0	5	4	232	136	7.6	1	6.33	1	2013	6	8	8	1.33333	1.33	191	323	5	4.33			0									0	0	0	0	1	1	1	0	0	0
961	2008	1989	0				0											1	2008	19	1	1	0.0526	0.0526	5	3	1	1			0									0	0	0	0	1	1	1	0	0	0
962	2000	2000	0	1	2000	0	1	0	0	0	1	2	79	58	3	1	2	1	2006	6	5	7	1.16667	0.833	161	210	4.5	2.25	2014	14	1	27	25	1.92857	1.78571	390	647	3	3.3	0	0	0	0	1	1	1	0	0	0
963	2003	2002	1	1	2003	1	1	0	0	0	3	3	131	103	2	1	2	1	2009	7	10	10	1.43	1.43	540	981	7.17	4.8	2014	12	1	24	26	2	2.16667	612	1195	3.88	4.04	0	0	0	0	1	5	0	0	0	0
964	1999	1999	0	1	1999	0	1	0	0	0	1	4	108	58	2	1	2.25	1	2005	6	7	11	1.83333	1.17	434	779	2.43	2.17	2012	13	1	25	21	1.92308	1.61538	597	1252	3.25	3.21	1	0	0	0	1	5	0	0	0	0
965	2001	1999	0	1	2001	2	1	1	0	0	2	3	68	54	2.5	1	2.67	0													0									0	0	0	0	1	5	0	0	0	0
966	2004	2003	0	1	2004	1	1	0	0	0	7	8	1130	565	4.14	1	4	1	2009	6	21	23	3.83	3.5	1164	1992	3.58	3.57	2013	10	1	51	45	5.1	4.5	1401	2678	4.92	5	1	0	0	0	1	5	0	0	0	0
967	2010	2010	0	1	2010	0	1	0	2	1	10	10	616	334	3.33	1	3.14	1	2020	10	59	59	5.9	5.9	1245	1742	3.71	3.47			0									0	0	0	0	1	5	0	0	0	0
968	1999	1997	0	1	1999	2	1	1	0	0	5	7	182	160	4.2	1	4.14	1	2004	7	13	17	2.43	1.86	304	389	6	4	2010	13	1	24	20	1.85	1.53846	413	592	6	4.86	0	0	0	0	0	5	0	0	0	0
969	2010	2005	0	1	2010	5	1	1	2	1	8	8	93	4	3.75	1	2.5	1	2017	12	33	35	2.9167	2.75	240	610	5.88	5.55			0									0	0	0	0	1	5	0	0	0	0
970	1992	1992	1	1	1992	0	1	0	0	0	0	0	0	0	0	0	0	0													0									1	0	0	0	1	5	0	0	0	0
971	2008	2008	1	1	2008	0	1	0	0	0	0	0	0	0	0	0	2	1	2014	6	1	1	0.166667	0.167	0	0	2	2			0									0	0	0	0	1	5	0	0	0	0
972	1991	1991	0	1	1991	0	1	0	0	0	1	2	348	243	1	0	1.5	1	1996	5	7	12	2.4	1.4	303	468	1.7	1.67	2001	10	1	19	9	1.9	0.9	552	718	1.2	1	1	0	0	0	1	5	0	0	0	0
973	1997	1993	0	1	1997	4	1	1	1	1	6	6	299	267	2.33	1	2.33	1	2012	19	21	40	2.11	1.105	768	778	5.19	5.2	2019	26	1	107	69	4.115	2.65385	2101	1766	6.75	5.42	0	0	0	0	0	5	0	0	0	0
974	1998	1997	1	1	1998	1	1	0	1	1	7	9	599	599	4	1	4	1	2005	8	13	17	2.12	1.62	816	765	4.17	5.17			0									0	0	0	0	0	5	0	0	0	0
975	2006	1998	1	1	2006	8	1	1	0	0	2	5	108	146	3.5	1	2.6	1	2013	15	12	22	1.46667	0.8	214	340	3.73	2.7			0									0	0	0	0	0	5	0	0	0	0
976	2007	2002	0	1	2007	5	1	1	0	0	19	26	2878	2463	6.74	1	5.48	0													0									1	0	0	0	1	5	0	0	0	0
977	2008	2006	0	1	2008	2	1	1	0	0	6	6	1038	721	18.3	1	8.6	1	2013	7	22	27	3.85714	3.14	1580	2162	9	13.1			0									0	0	0	0	1	5	0	0	0	0
978	2010	2007	1	1	2010	3	1	1	0	0	5	6	249	159	5.6	1	5	1	2014	7	11	13	1.85714	1.57	239	406	10.6	10	2020	13	1	31	31	2.38	2.38462	160	562	6.82	6.61	1	0	0	0	0	5	0	0	0	0
979	2005	1968	0				0											0											2005	37	1	78	30	2.10811	0.810811	4063	4866	4.11	4.13	0	0	0	0	1	5	0	0	0	0
980	2004	2004	1	1	2004	0	1	0	1	1	3	5	244	159	2	1	2.2	1	2010	6	13	15	2.5	2.1667	479	745	2.83	4.14	2013	9	1	19	17	2.111	1.889	519	818	4.4	6.33	1	0	0	0	1	5	0	0	0	0
981	1995	1992	1	1	1995	3	1	1	0	0	0	3	0	0	0	0	2.43	1	2001	9	7	26	2.88889	0.778	160	184	2.67	3.29	2006	14	1	40	16	2.85714	1.14286	222	285	3.1	3.33	1	0	0	0	1	1	1	0	0	0
982	2003	1996	0				0											1	2003	7	13	17	2.42857	1.86	490	566	3.81	3.08	2012	16	1	29	26	1.81	1.625	757	1019	4.42	4.92	0	0	0	0	1	1	1	0	0	0
983	2003	1987	0				0											1	2003	16	3	3	0.1875	0.188	23	25	2	2			0									0	0	0	0	0	1	1	0	0	0
984	1993	1994	0	1	1993	-1	1	0	1	1	2	2	24	19	2	1	2	1	2002	8	5	5	0.625	0.625	56	73	2.33	2	2017	23	1	8	8	0.3478	0.347826	66	117	3	2.33	0	0	0	0	1	1	1	0	0	0
985	2006	2005	0	1	2006	1	1	0	0	0	10	15	314	203	5.38	1	3.9	1	2014	9	28	37	4.11	3.11	379	744	3.28	3.39	2019	14	1	68	55	4.86	3.92857	861	1168	4.39	4.19	0	0	1	0	0	1	1	0	0	0
986	1994	1994	0	1	1994	0	1	0	1	0	0	2	0	0	0	0	1	1	2004	10	3	9	0.9	0.3	70	186	1.14	1	2016	22	1	31	16	1.41	0.727273	230	781	2.33	2.23	1	0	0	0	1	1	1	0	0	0
987	2010	2005	0	1	2010	5	1	1	0	0	6	5	165	47	3.17	1	2.8	1	2015	10	17	15	1.5	1.7	219	655	6.14	5.82			0									0	0	0	0	1	1	1	0	0	0
988	2005	1991	0				0											0											2005	14	1	19	8	1.36	0.571429	182	185	2.47	2.12	0	0	0	0	1	1	1	0	0	0
989	1999	1998	1	1	1999	1	1	0	1	0	0	0	0	0	0	0	0	1	2007	9	3	3	0.333333	0.333	35	49	1	1			0									0	0	0	0	1	1	1	0	0	0
990	2000	1992	0	1	2000	8	1	1	0	0	14	17	326	352	2.93	1	3.6	1	2007	15	23	27	1.8	1.53	932	621	5	4.78			0									0	0	0	0	0	1	1	0	0	0
991	2004	2004	0	1	2004	8	1	0	1	0	3	3	124	158	2.33	1	2.333	1	2011	7	28	27	3.857	4	4352	1168	5.12	2.48	2016	12	1	55	57	4.58	4.75	908	1610	3.82	3.59	0	0	0	0	0	1	1	0	0	0
992	2003	1995	0				0											1	2003	8	2	6	0.75	0.25	21	109	2	2			0									0	0	0	0	1	1	1	0	0	0
993	2006	2005	1	1	2006	1	1	0	1	0	0	0	0	0	0	0	0	1	2014	9	2	2	0.222	0.222	0	0	3	3			0									0	0	0	0	0	1	1	0	0	0
994	2004	2004	0	1	2004	0	1	0	1	0	0	0	0	0	0	0	0	1	2015	11	14	15	1.36364	1.27	88	145	2.13	2.29			0									1	0	0	0	1	1	1	0	0	0
995	2007	2007	0	1	2007	0	1	0	0	0	4	4	117	67	2	1	2	1	2013	6	12	16	2.66667	2	135	251	3	2.12			0									0	0	0	0	1	1	1	0	0	0
996	1993	1990	1	1	1993	3	1	1	0	0	0	1	0	0	0	0	1	1	2000	10	4	6	0.6	0.4	65	102	2.2	2.5	2011	21	1	20	15	0.952381	0.714286	361	665	4.31	4.36	1	0	0	0	1	1	1	0	0	0
997	1993	1992	1	1	1993	1	1	0	1	1	2	2	180	164	2	1	2	1	2006	14	19	19	1.35714	1.36	418	473	1.5	1.88	2014	22	1	31	30	1.409	1.36364	479	557	3.3	1.45	0	0	0	0	0	1	1	0	0	0
998	2007	1998	1	1	2007	9	1	1	0	0	2	2	152	91	6	1	6.5	0													0									0	0	0	0	1	1	1	0	0	0
999	1997	1997	0	1	1997	0	1	0	0	0	6	9	238	200	3	1	3.44	1	2003	6	8	13	2.17	1.33	240	285	2.33	3			0									0	0	0	0	0	1	1	0	0	0
1000	2003	2000	1	1	2003	3	1	1	1	1	0	1	0	724	0	0	5	1	2010	10	11	12	1.2	1.1	1021	545	3.33	7.56	2016	16	1	21	22	1.31	1.375	1233	1175	7	10.1	0	0	0	0	1	1	1	0	0	0
1001	2000	2000	0	1	2000	0	1	0	0	1	3	3	154	94	3	1	3	1	2013	13	9	18	1.385	0.692	190	217	4.07	4.6	2017	17	1	34	17	2	1	229	367	4.67	4.75	0	0	0	0	1	1	1	0	0	0
1002	2006	1982	0				0											1	2006	24	3	9	0.375	0.125	118	58	3.44	3.33			0									0	0	0	0	1	1	1	0	0	0
1003	2004	1997	0	1	2004	7	1	1	0	0	0	3	0	0	4	1	0	1	2009	12	27	47	3.91667	2.25	394	9.26	3.83	4.28	2011	14	1	57	37	4.07143	2.64286	470	2246	4.17	4.25	0	0	0	0	1	1	1	0	0	0
1004	2008	2005	0	1	2008	3	1	1	0	0	0	0	0	0	0	0	0	1	2015	10	7	9	0.9	0.7	53	97	5.2	5.71			0									1	0	0	0	1	1	1	0	0	0
1005	1994	1996	1	1	1994	-2	1	0	0	0	0	0	0	0	0	0	0	1	2004	8	7	14	1.75	0.875	33	59	2	2.29			0									0	0	0	0	0	1	1	0	0	0
1006	1996	1993	0	1	1996	3	1	1	0	0	0	3	0	0	0	0	2.33	1	2006	13	12	32	2.462	0.923	194	233	2.91	3.42	2013	20	1	52	24	2.6	1.2	230	803	4.13	4.78	1	0	0	0	1	1	1	0	0	0
1007	2000	1985	0				0											1	2000	15	35	39	2.6	2.33	1469	1479	4.44	4.26	2003	18	1	47	43	2.61111	2.38889	1779	1842	5	4.88	0	0	0	0	0	1	1	0	0	0
1008	2007	2003	1	1	2007	4	1	1	0	0	12	14	475	42	3.58	1	3.67	1	2013	10	30	34	3.4	3	280	1177	3.4	4.5	2020	17	1	52	44	3.059	2.58824	517	1417	6.22	5.93	0	0	0	0	1	1	1	0	0	0
1009	1991	1986	0	1	1991	5	1	1	0	0	1	1	7	7	2	1	2	0													0									0	0	0	0	1	1	1	0	0	0
1010	1993	1990	0	1	1993	3	1	1	1	1	1	2	0	415	1	0	1	1	1998	8	10	12	1.5	1.25	713	383	1.33	1.22	2004	14	1	28	21	2	1.5	1127	943	1.82	2.45	1	0	0	0	1	1	1	0	0	0
1011	1998	1990	0				0											1	2003	13	2	7	0.538	0.154	106	95	5	2			0									0	0	0	0	0	1	1	0	0	0
1012	2007	1997	0	1	2007	10	1	1	0	0	2	10	137	124	3.5	1	5.14	0													0									0	0	0	0	1	1	1	0	0	0
1013	2004	2000	0	1	2004	4	1	1	0	0	0	9	0	56	0	0	5	1	2010	10	8	23	2.3	0.8	316	462	3.83	4.12	2015	15	1	51	31	3.4	2.06667	455	1178	4.69	6.06	0	0	0	0	0	1	1	0	0	0
1014	2007	2000	1				0											1	2007	7	9	16	2.28571	1.29	36	42	3.25	2.56	2008	8	1	16	9	2	1.125	36	42	0	0	0	0	0	0	0	1	1	0	0	0
1015	2005	2004	0	1	2005	1	1	0	0	0	1	1	5	3	1	0	1	1	2014	10	20	18	1.8	2	61	106	1.71	1.53			0									0	0	0	0	1	1	1	0	0	0
1016	1997	1994	0	1	1997	3	1	1	0	0	5	8	129	91	1.2	0	1	1	2001	7	7	13	1.86	1	116	187	1	1.5	2009	15	1	28	14	1.87	0.933333	326	556	1.57	2	0	1	1	1	1	2	0	1	0	0
1017	1998	1994	1	1	1998	4	1	1	0	0	0	1	0	0	0	0	2.67	1	2004	10	6	9	0.9	0.6	862	1866	1.8	4	2009	15	1	19	14	1.26667	0.933333	1234	2465	4	4.12	0	1	0	0	1	2	0	1	0	0
1018	2000	2000	1	1	2000	0	1	0	2	1	1	1	179	63	2	1	2	1	2008	8	14	16	2	1.75	329	955	1.69	1.69	2011	11	1	24	21	2.1818	1.90909	434	1393	1.33	1.29	1	1	1	1	1	2	0	1	0	0
1019	1996	1995	0	1	1996	1	1	0	1	1	5	4	114	2	1	0	1	1	2002	7	10	22	3.14286	1.43	314	509	1	1	2008	13	1	41	16	3.15385	1.23077	544	829	1.21	1.5	1	1	1	1	1	2	0	1	0	0
1020	1999	1999	0	1	1999	0	1	0	0	0	1	3	2	2	1	0	1	1	2007	8	10	19	2.38	1.25	300	315	1.8	1.89	2009	10	1	27	14	2.7	1.4	432	399	1.57	2	0	1	0	0	1	2	0	1	0	0
1021	1997	1999	1	1	1997	-2	1	0	0	0	1	1	0	0	0	0	1	0													0									1	1	0	0	1	2	0	1	0	0
1022	1993	1993	1	1	1993	0	1	0	0	0	2	3	111	89	1	0	1	1	1998	5	9	11	2.4	1.8	406	596	1	1	2004	11	1	24	17	2.09091	1.54545	694	1259	1.18	1.25	1	1	1	1	1	2	0	1	0	0
1023	1996	1996	0	1	1996	0	1	0	0	0	5	6	45	47	1	0	1	1	2001	5	6	12	2.4	1.2	230	78	1.17	1	2006	10	1	22	10	2.2	1	541	332	1.53	3.75	0	1	1	1	1	2	0	1	0	0
1024	1993	1992	1	1	1993	1	1	0	1	1	0	0	0	0	0	0	0	1	2003	11	7	8	0.727273	0.636	280	372	1.5	1.57			0									1	1	1	0	1	2	0	1	0	0
1025	2008	2008	0	1	2008	0	1	0	0	0	2	2	36	31	3.5	1	3	1	2014	6	13	13	2.16667	2.17	99	152	2.5	3.18			0									1	0	0	0	1	1	1	0	0	0
1026	2009	2008	1	1	2009	1	1	0	0	0	1	1	27	21	1	0	1	1	2016	8	12	11	1.375	1.5	46	83	1.1	1.09			0									1	0	0	0	1	1	1	0	0	0
1027	2002	2001	0	1	2002	1	1	0	0	0	0	0	0	0	0	0	0	0													0									0	0	0	0	1	1	1	0	0	0
1028	2001	2000	1	1	2001	1	1	0	0	0	5	5	239	175	2.6	1	2.5	1	2007	7	13	17	2.42857	1.86	506	634	2.75	2.88	2014	14	1	36	33	2.57143	2.35714	722	1278	4.53	5	0	0	0	0	1	1	1	0	0	0
1029	2005	1999	0	1	2005	6	1	1	0	0	6	6	314	253	3.33	1	3.17	0													0									0	0	0	0	1	1	1	0	0	0
1030	1998	1996	0	1	1998	2	1	1	1	1	6	4	199	123	2.5	1	3.5	1	2006	10	18	19	1.9	1.8	267	380	1.8	2.17	2015	19	1	49	45	2.57	2.36842	663	793	3.6	3.65	1	0	0	0	1	1	1	0	0	0
1031	2002	2001	0	1	2002	1	1	0	0	0	0	0	0	0	0	0	0	1	2008	7	9	8	1.14286	1.29	77	129	3	2.89	2017	16	1	14	15	0.875	0.9375	100	230	2	2	0	0	0	0	1	1	1	0	0	0
1032	2008	2006	0	1	2008	2	1	1	0	0	2	3	39	61	4.5	1	4	1	2015	9	10	11	1.22222	1.11	204	336	6.29	5.88			0									1	0	0	0	1	1	1	0	0	0
1033	2008	2008	0	1	2008	0	1	0	1	0	2	2	74	37	1	0	1	0													0									0	0	0	0	1	1	1	0	0	0
1034	2005	1994	0	1	2005	11	1	1	0	0	0	2	0	0	0	0	1	0													0									0	0	0	0	1	1	1	0	0	0
1035	2010	2010	0	1	2010	0	1	0	0	0	2	1	104	30	2.5	1	1	1	2017	7	8	6	0.857143	1.14	59	154	1.83	1.83			0									0	0	0	0	1	1	1	0	0	0
1036	2003	2003	0	1	2003	0	1	0	0	0	0	1	0	10	0	0	1	1	2013	10	6	10	1	0.6	90	272	1.5	1.17			0									1	1	1	0	1	4	0	0	0	1
1037	2002	2001	1	1	2002	1	1	0	0	0	0	0	0	0	0	0	0	1	2009	8	0	1	0.125	0	0	0	1	1	2013	12	1	2	0	0.166667	0	0	0	1	0	0	1	1	1	0	4	0	0	0	1
1038	2010	2008	0	1	2010	2	1	1	0	0	15	22	418	275	1.6	0	2	1	2017	9	48	55	6.11111	5.33	483	955	1.64	1.88	2020	12	1	71	64	5.92	5.33333	513	974	2.73	3	0	1	0	0	1	4	0	0	0	1
1039	2008	2008	1	1	2008	0	1	0	1	1	2	2	96	80	3.5	1	3	1	2019	11	9	11	1	0.818	147	145	3	3.14			0									0	1	0	0	1	4	0	0	0	1
1040	2007	2003	0	1	2007	4	1	1	0	0	4	4	62	51	2.5	1	2.5	1	2015	12	6	8	0.667	0.5	78	88	4.5	4.5			0									1	1	0	0	0	4	0	0	0	1
1041	2004	2000	0	1	2004	4	1	1	0	0	0	1	0	0	0	0	1	1	2010	10	3	2	0.2	0.3	103	96	1.75	2			0									1	1	1	0	1	4	0	0	0	1
1042	2001	2000	0	1	2001	1	1	0	0	0	0	1	0	2	0	0	1	1	2006	6	2	12	2	0.333	10	5	1	1	2009	9	1	22	2	2.44444	0.222222	14	5	1	0	1	1	1	1	1	4	0	0	0	1
1043	2004	2004	1	1	2004	0	1	0	1	1	2	2	107	27	2.5	1	1	1	2013	9	16	18	2	1.78	261	615	1.38	1.5	2019	15	1	49	44	3.27	2.93333	680	1057	3.39	3.55	1	1	0	0	1	4	0	0	0	1
1044	2002	2002	0	1	2002	0	1	0	0	0	1	1	13	11	3	1	3	1	2008	6	4	4	0.666667	0.667	339	541	2.67	2.67			0									1	1	1	0	1	4	0	0	0	1
1045	1997	1997	1	1	1997	0	1	0	2	1	0	0	0	0	0	0	0	1	2009	12	5	8	0.666667	0.417	646	499	1.29	1.2			0									1	0	0	0	1	4	0	0	0	1
1046	1991	1988	0	1	1991	3	1	1	0	0	0	0	0	0	0	0	0	1	1996	8	6	5	0.625	0.75	34	44	3.8	3.5	2002	14	1	7	6	0.5	0.428571	34	44	1	0	0	0	1	1	1	4	0	0	0	1
1047	1980	1985	0	1		-5	1	0	1	1	9	26	35	33	1	0	1	1	1993	8	9	26	3.25	1.125	33	35	1	1	2008	23	1	48	15	2.09	0.652174	125	164	1	1	0	1	1	0	1	4	0	0	0	1
1048	2009	2006	1	1	2009	3	1	1	0	0	2	4	174	255	3.5	1	4	1	2015	9	16	21	2.33333	1.78	610	1016	6.79	8.1	2019	13	1	41	30	3.15	2.30769	1263	1608	8.92	10.7	1	1	0	0	0	4	0	0	0	1
1049	1995	1995	0	1	1995	0	1	0	2	1	3	3	49	35	2.67	1	2.67	1	2004	9	24	25	2.77778	2.67	647	727	3.35	3.45	2008	13	1	44	41	3.38462	3.154	1102	1426	4.25	4.41	1	0	1	1	1	4	0	0	0	1
1050	1997	1996	1	1	1997	1	1	0	0	0	1	0	137	0	1	0	1	1	2002	6	7	10	1.66667	1.17	606	911	1.71	2.17	2009	13	1	29	18	2.23077	1.38462	1374	1790	3.7	3.73	0	1	1	1	1	4	0	0	0	1
1051	2001	1996	0	1	2001	5	1	1	0	0	3	8	414	258	1.67	0	1.22	1	2002	6	3	10	1.667	0.5	329	414	2	2	2009	13	1	16	6	1.2308	0.461538	485	722	2	2.33	0	1	1	1	1	4	0	0	0	1
1052	2007	2004	0	1	2007	3	1	1	0	0	10	11	735	419	6.3	1	8.88	1	2014	10	31	37	3.7	3.1	776	1657	4.71	4.47			0									0	1	1	0	1	4	0	0	0	1
1053	2007	2004	0	1	2007	3	1	1	1	1	3	6	409	305	1.33	0	1.2	1	2014	10	14	21	2.1	1.4	653	1088	3.36	4			0									1	1	1	0	1	4	0	0	0	1
1054	1995	1992	0	1	1995	3	1	1	0	0	1	1	63	53	1	0	1	1	1998	6	5	5	0.833333	0.833	264	296	2	2	2008	16	1	19	19	1.1875	1.1875	772	930	1.85	2.86	1	1	1	1	1	4	0	0	0	1
1055	2004	1999	0	1	2004	5	1	1	0	0	6	21	719	47	4	1	3.83	1	2009	10	16	41	4.1	1.6	2572	2147	4.36	4.4	2012	13	1	62	27	4.76923	2.07692	3112	2930	4	8.55	0	1	1	1	0	4	0	0	0	1
1056	2003	2003	1	1	2003	0	1	0	1	0	0	0	0	0	0	0	0	1	2014	11	3	4	0.364	0.273	59	25	1.25	1.33			0									0	1	0	0	1	4	0	0	0	1
1057	1995	1994	0	1	1995	1	1	0	0	0	0	0	0	0	0	0	0	1	2001	7	8	13	1.85714	1.14	560	784	2.1	2.38	2009	15	1	40	32	2.67	2.13333	1097	1628	4.84	5.04	0	1	1	1	1	4	0	0	0	1
1058	2008	2008	1	1	2008	0	1	0	0	0	3	4	71	70	1.67	0	1.67	1	2015	7	12	11	1.57143	1.71	175	478	3.12	2.67			0									1	0	0	0	1	4	0	0	0	1
1059	2008	2005	0	1	2008	3	1	1	0	0	3	3	155	116	2	1	2	1	2014	9	14	17	1.89	1.56	163	296	3.2	3.55			0									0	0	0	0	1	4	0	0	0	1
1060	2000	2000	0	1	2000	0	1	0	0	0	0	0	0	0	0	0	0	1	2006	6	7	8	1.33	1.17	256	427	1	1	2016	16	1	15	15	0.938	0.9375	279	589	2.43	2.25	0	0	0	0	1	4	0	0	0	1
1061	2007	1998	1	1	2007	9	1	1	1	1	12	13	1693	1488	7.75	1	4.92	1	2015	17	33	38	2.24	1.94	1896	2303	4.72	4.43			0									0	0	0	0	1	4	0	0	0	1
1062	2001	2001	1	1	2001	0	1	0	1	1	1	1	29	25	3	1	3	1	2008	7	17	18	2.57143	2.43	319	398	1.31	1.25			0									0	0	0	0	1	4	0	0	0	1
1063	1991	1992	0	1	1991	-1	1	0	0	0	1	0	1	0	3	1	2	1	1997	5	7	7	1.4	1.4	434	531	1.86	1.83			0									0	0	0	0	0	4	0	0	0	1
1064	1998	1998	1	1	1998	0	1	0	1	1	0	0	0	0	0	0	0	1	2006	8	3	3	0.375	0.375	80	224	1.33	1.33	2014	16	1	7	12	0.4375	0.75	107	403	1.71	1.89	1	0	0	0	1	4	0	0	0	1
1065	2007	2007	0	1	2007	0	1	0	0	0	1	1	70	51	1	0	1	1	2014	7	8	6	0.857143	1.14	173	231	1.57	1.29			0									1	0	0	0	1	4	0	0	0	1
1066	1997	1997	1	1	1997	0	1	0	1	1	0	0	0	0	0	0	0	1	2004	7	5	8	1.14286	0.714	34	78	1	1	2020	23	1	22	15	0.957	0.652174	91	134	1.5	1.7	1	0	0	0	1	4	0	0	0	1
1067	2006	2002	1	1	2006	4	1	1	0	0	0	0	0	0	0	0	0	1	2013	11	4	6	0.545455	0.364	5	44	1.4	1			0									0	0	0	0	0	4	0	0	0	1
1068	2004	2004	1	1	2004	0	1	0	0	0	0	0	0	0	0	0	0	0													0									1	0	0	0	1	4	0	0	0	1
1069	1992	1985	0	1	1992	7	1	1	0	0	3	0	123	0	1.67	0	1.6	1	1996	11	9	12	1.09091	0.818	291	280	1.17	1.17	2002	17	1	25	19	1.47059	1.11765	1122	1090	2	2.4	0	0	0	0	1	4	0	0	0	1
1070	2007	2007	1	1	2007	0	1	0	0	0	0	1	0	0	0	0	1	1	2014	7	6	6	0.857143	0.857	214	330	2.4	2.5			0									1	0	0	0	1	4	0	0	0	1
1071	1997	1998	0	1	1997	-1	1	0	0	0	4	4	124	113	1.5	0	1.33	1	2002	4	11	18	4.5	2.75	316	467	1.42	1.43	2007	9	1	38	24	4.22222	2.66667	698	1015	1.71	2	1	0	0	0	1	4	0	0	0	1
1072	2003	2003	0	1	2003	0	1	0	0	0	1	1	1	344	2	1	2	1	2008	5	9	10	2	1.8	638	576	2.12	2.12	2013	10	1	32	27	3.2	2.7	771	1328	3.54	3.21	1	0	0	0	1	4	0	0	0	1
[truncated: 1 more columns]
